# Supplementary material for: Segmented multiblock polyolefin compatibilizers from non-living metathesis chain-shuffling
Source: Nat Commun. 2025 Nov 26;16:10515. doi: 10.1038/s41467-025-65525-1 (PMC12658212; doi:10.1038/s41467-025-65525-1)
Supplement: Supplementary file 3 — Source Data [file 41467_2025_65525_MOESM3_ESM.xlsx]

## Sheet: GPCs
	0	0.002			0	0		multiblock	0	-0.008		Compound 9
	0.00167	0.003			0.00167	0			0.00167	-0.008		Peak No.	Retention Time[min]	Area[mV*s]	Height[mV]	Area%[%]	Half bandwidth[s]	Theoretical Plates	Resolution Factor	Asymmetry Factor	Mn	Mw	Mz	Mw/Mn	Mz/Mw	Start Molecular Mass	Top Molecular Mass	End Molecular Mass
	0.00333	0.004			0.00333	-0.001			0.00333	-0.007		RI
	0.005	0.002			0.005	-0.001			0.005	-0.007		1	20.888	8403.1	61.014	100	127.855	532		1.088	4604	11505	26429	2.499	2.297	218596	8074	162
	0.00667	0			0.00667	0			0.00667	-0.008		ALL		8403.1	61.014	100					4604	11505	26429	2.499	2.297	218596	8074	162
	0.00833	0.001			0.00833	0			0.00833	-0.008
	0.01	0.002			0.01	0			0.01	-0.007
	0.01167	0.003			0.01167	0.001			0.01167	-0.004
	0.01333	0.003			0.01333	0.005			0.01333	-0.002
	0.015	0.006			0.015	0.01			0.015	0		Compound 8
	0.01667	0.01			0.01667	0.013			0.01667	0.003		Peak No.	Retention Time[min]	Area[mV*s]	Height[mV]	Area%[%]	Half bandwidth[s]	Theoretical Plates	Resolution Factor	Asymmetry Factor	Mn	Mw	Mz	Mw/Mn	Mz/Mw	Start Molecular Mass	Top Molecular Mass	End Molecular Mass
	0.01833	0.012			0.01833	0.015			0.01833	0.006		RI
	0.02	0.013			0.02	0.018			0.02	0.009		1	20.773	7137.53	62.808	100	109.973	711		1.246	6388	10266	15815	1.607	1.541	99631	8950	606
	0.02167	0.015			0.02167	0.022			0.02167	0.01		ALL		7137.53	62.808	100					6388	10266	15815	1.607	1.541	99631	8950	606
	0.02333	0.018			0.02333	0.023			0.02333	0.012
	0.025	0.019			0.025	0.023			0.025	0.014
	0.02667	0.019			0.02667	0.024			0.02667	0.017
	0.02833	0.019			0.02833	0.027			0.02833	0.017
	0.03	0.021			0.03	0.028			0.03	0.019		Compound 10
	0.03167	0.023			0.03167	0.027			0.03167	0.021		Peak No.	Retention Time[min]	Area[mV*s]	Height[mV]	Area%[%]	Half bandwidth[s]	Theoretical Plates	Resolution Factor	Asymmetry Factor	Mn	Mw	Mz	Mw/Mn	Mz/Mw	Start Molecular Mass	Top Molecular Mass	End Molecular Mass
	0.03333	0.023			0.03333	0.027			0.03333	0.024		RI
	0.035	0.023			0.035	0.028			0.035	0.024		1	18.492	5943.94	40.458	100	132.596	387		1.389	39114	143353	1023456	3.665	7.139	43815781	95047	2296
	0.03667	0.024			0.03667	0.029			0.03667	0.025		ALL		5943.94	40.458	100					39114	143353	1023456	3.665	7.139	43815781	95047	2296
	0.03833	0.025			0.03833	0.029			0.03833	0.026
	0.04	0.024			0.04	0.029			0.04	0.028
	0.04167	0.023			0.04167	0.031			0.04167	0.028
	0.04333	0.023			0.04333	0.033			0.04333	0.028
	0.045	0.025			0.045	0.033			0.045	0.028
	0.04667	0.024			0.04667	0.033			0.04667	0.029
	0.04833	0.022			0.04833	0.033			0.04833	0.029
	0.05	0.021			0.05	0.034			0.05	0.028
	0.05167	0.022			0.05167	0.034			0.05167	0.028
	0.05333	0.022			0.05333	0.033			0.05333	0.029
	0.055	0.02			0.055	0.033			0.055	0.03
	0.05667	0.019			0.05667	0.034			0.05667	0.029
	0.05833	0.02			0.05833	0.034			0.05833	0.029
	0.06	0.019			0.06	0.032			0.06	0.031
	0.06167	0.017			0.06167	0.031			0.06167	0.032
	0.06333	0.015			0.06333	0.031			0.06333	0.032
	0.065	0.015			0.065	0.032			0.065	0.032
	0.06667	0.015			0.06667	0.03			0.06667	0.033
	0.06833	0.014			0.06833	0.028			0.06833	0.034
	0.07	0.013			0.07	0.028			0.07	0.034
	0.07167	0.012			0.07167	0.029			0.07167	0.033
	0.07333	0.013			0.07333	0.029			0.07333	0.035
	0.075	0.011			0.075	0.027			0.075	0.037
	0.07667	0.008			0.07667	0.027			0.07667	0.039
	0.07833	0.007			0.07833	0.028			0.07833	0.039
	0.08	0.007			0.08	0.027			0.08	0.04
	0.08167	0.007			0.08167	0.026			0.08167	0.043
	0.08333	0.005			0.08333	0.025			0.08333	0.045
	0.085	0.005			0.085	0.026			0.085	0.045
	0.08667	0.005			0.08667	0.026			0.08667	0.046
	0.08833	0.005			0.08833	0.025			0.08833	0.049
	0.09	0.004			0.09	0.024			0.09	0.051
	0.09167	0.002			0.09167	0.025			0.09167	0.052
	0.09333	0.002			0.09333	0.026			0.09333	0.053
	0.095	0.003			0.095	0.025			0.095	0.056
	0.09667	0.002			0.09667	0.023			0.09667	0.059
	0.09833	-0.001			0.09833	0.024			0.09833	0.06
	0.1	-0.001			0.1	0.024			0.1	0.06
	0.10167	0			0.10167	0.023			0.10167	0.061
	0.10333	-0.001			0.10333	0.021			0.10333	0.063
	0.105	-0.004			0.105	0.02			0.105	0.063
	0.10667	-0.005			0.10667	0.02			0.10667	0.063
	0.10833	-0.004			0.10833	0.019			0.10833	0.063
	0.11	-0.004			0.11	0.018			0.11	0.065
	0.11167	-0.005			0.11167	0.017			0.11167	0.067
	0.11333	-0.006			0.11333	0.019			0.11333	0.067
	0.115	-0.005			0.115	0.02			0.115	0.067
	0.11667	-0.004			0.11667	0.018			0.11667	0.069
	0.11833	-0.005			0.11833	0.017			0.11833	0.069
	0.12	-0.007			0.12	0.017			0.12	0.068
	0.12167	-0.007			0.12167	0.017			0.12167	0.068
	0.12333	-0.007			0.12333	0.016			0.12333	0.069
	0.125	-0.008			0.125	0.014			0.125	0.07
	0.12667	-0.01			0.12667	0.014			0.12667	0.07
	0.12833	-0.01			0.12833	0.015			0.12833	0.069
	0.13	-0.009			0.13	0.015			0.13	0.069
	0.13167	-0.01			0.13167	0.014			0.13167	0.07
	0.13333	-0.012			0.13333	0.013			0.13333	0.07
	0.135	-0.012			0.135	0.014			0.135	0.069
	0.13667	-0.011			0.13667	0.014			0.13667	0.068
	0.13833	-0.011			0.13833	0.012			0.13833	0.069
	0.14	-0.012			0.14	0.011			0.14	0.068
	0.14167	-0.014			0.14167	0.011			0.14167	0.066
	0.14333	-0.014			0.14333	0.011			0.14333	0.065
	0.145	-0.013			0.145	0.01			0.145	0.065
	0.14667	-0.015			0.14667	0.008			0.14667	0.066
	0.14833	-0.017			0.14833	0.009			0.14833	0.064
	0.15	-0.016			0.15	0.01			0.15	0.063
	0.15167	-0.015			0.15167	0.009			0.15167	0.062
	0.15333	-0.015			0.15333	0.008			0.15333	0.062
	0.155	-0.016			0.155	0.008			0.155	0.06
	0.15667	-0.015			0.15667	0.008			0.15667	0.058
	0.15833	-0.013			0.15833	0.007			0.15833	0.057
	0.16	-0.013			0.16	0.005			0.16	0.057
	0.16167	-0.015			0.16167	0.004			0.16167	0.055
	0.16333	-0.015			0.16333	0.005			0.16333	0.053
	0.165	-0.014			0.165	0.006			0.165	0.052
	0.16667	-0.013			0.16667	0.005			0.16667	0.052
	0.16833	-0.014			0.16833	0.004			0.16833	0.051
	0.17	-0.015			0.17	0.004			0.17	0.048
	0.17167	-0.015			0.17167	0.004			0.17167	0.047
	0.17333	-0.013			0.17333	0.003			0.17333	0.046
	0.175	-0.013			0.175	0.002			0.175	0.046
	0.17667	-0.013			0.17667	0.003			0.17667	0.044
	0.17833	-0.012			0.17833	0.004			0.17833	0.042
	0.18	-0.01			0.18	0.003			0.18	0.042
	0.18167	-0.009			0.18167	0.002			0.18167	0.041
	0.18333	-0.011			0.18333	0.003			0.18333	0.04
	0.185	-0.011			0.185	0.005			0.185	0.039
	0.18667	-0.01			0.18667	0.005			0.18667	0.038
	0.18833	-0.01			0.18833	0.003			0.18833	0.038
	0.19	-0.012			0.19	0.002			0.19	0.038
	0.19167	-0.013			0.19167	0.003			0.19167	0.036
	0.19333	-0.011			0.19333	0.004			0.19333	0.035
	0.195	-0.01			0.195	0.003			0.195	0.036
	0.19667	-0.011			0.19667	0.002			0.19667	0.035
	0.19833	-0.013			0.19833	0.004			0.19833	0.034
	0.2	-0.011			0.2	0.005			0.2	0.034
	0.20167	-0.01			0.20167	0.005			0.20167	0.035
	0.20333	-0.01			0.20333	0.004			0.20333	0.036
	0.205	-0.012			0.205	0.006			0.205	0.035
	0.20667	-0.012			0.20667	0.007			0.20667	0.034
	0.20833	-0.01			0.20833	0.006			0.20833	0.035
	0.21	-0.01			0.21	0.004			0.21	0.036
	0.21167	-0.012			0.21167	0.003			0.21167	0.036
	0.21333	-0.012			0.21333	0.004			0.21333	0.035
	0.215	-0.011			0.215	0.004			0.215	0.035
	0.21667	-0.01			0.21667	0.002			0.21667	0.036
	0.21833	-0.011			0.21833	0.001			0.21833	0.035
	0.22	-0.011			0.22	0.002			0.22	0.033
	0.22167	-0.009			0.22167	0.002			0.22167	0.032
	0.22333	-0.007			0.22333	0.001			0.22333	0.032
	0.225	-0.007			0.225	0			0.225	0.031
	0.22667	-0.007			0.22667	0.002			0.22667	0.029
	0.22833	-0.005			0.22833	0.003			0.22833	0.027
	0.23	-0.002			0.23	0.002			0.23	0.027
	0.23167	-0.002			0.23167	0.001			0.23167	0.026
	0.23333	-0.003			0.23333	0.001			0.23333	0.025
	0.235	-0.003			0.235	0.003			0.235	0.023
	0.23667	-0.002			0.23667	0.002			0.23667	0.023
	0.23833	-0.003			0.23833	0.001			0.23833	0.024
	0.24	-0.004			0.24	0.001			0.24	0.022
	0.24167	-0.004			0.24167	0.004			0.24167	0.021
	0.24333	-0.002			0.24333	0.005			0.24333	0.02
	0.245	-0.001			0.245	0.004			0.245	0.02
	0.24667	-0.002			0.24667	0.004			0.24667	0.018
	0.24833	-0.003			0.24833	0.006			0.24833	0.015
	0.25	-0.002			0.25	0.007			0.25	0.013
	0.25167	-0.001			0.25167	0.007			0.25167	0.012
	0.25333	-0.002			0.25333	0.006			0.25333	0.011
	0.255	-0.003			0.255	0.007			0.255	0.008
	0.25667	-0.002			0.25667	0.007			0.25667	0.006
	0.25833	-0.001			0.25833	0.006			0.25833	0.006
	0.26	-0.001			0.26	0.005			0.26	0.005
	0.26167	-0.002			0.26167	0.005			0.26167	0.002
	0.26333	-0.001			0.26333	0.005			0.26333	-0.001
	0.265	0.001			0.265	0.005			0.265	-0.002
	0.26667	0.001			0.26667	0.003			0.26667	-0.002
	0.26833	0			0.26833	0.003			0.26833	-0.004
	0.27	0			0.27	0.003			0.27	-0.006
	0.27167	0.002			0.27167	0.003			0.27167	-0.007
	0.27333	0.002			0.27333	0.001			0.27333	-0.007
	0.275	0			0.275	-0.001			0.275	-0.009
	0.27667	-0.001			0.27667	0			0.27667	-0.011
	0.27833	0			0.27833	0.001			0.27833	-0.012
	0.28	0			0.28	-0.001			0.28	-0.011
	0.28167	-0.001			0.28167	-0.002			0.28167	-0.012
	0.28333	-0.002			0.28333	-0.001			0.28333	-0.014
	0.285	-0.002			0.285	0.001			0.285	-0.016
	0.28667	-0.001			0.28667	0			0.28667	-0.017
	0.28833	-0.002			0.28833	-0.002			0.28833	-0.019
	0.29	-0.003			0.29	-0.001			0.29	-0.021
	0.29167	-0.004			0.29167	-0.001			0.29167	-0.023
	0.29333	-0.003			0.29333	-0.001			0.29333	-0.024
	0.295	-0.004			0.295	-0.003			0.295	-0.024
	0.29667	-0.006			0.29667	-0.003			0.29667	-0.026
	0.29833	-0.007			0.29833	-0.001			0.29833	-0.028
	0.3	-0.005			0.3	-0.001			0.3	-0.028
	0.30167	-0.004			0.30167	-0.002			0.30167	-0.027
	0.30333	-0.006			0.30333	-0.003			0.30333	-0.028
	0.305	-0.007			0.305	-0.002			0.305	-0.029
	0.30667	-0.006			0.30667	-0.001			0.30667	-0.031
	0.30833	-0.005			0.30833	-0.002			0.30833	-0.03
	0.31	-0.006			0.31	-0.003			0.31	-0.031
	0.31167	-0.007			0.31167	-0.001			0.31167	-0.032
	0.31333	-0.007			0.31333	0			0.31333	-0.033
	0.315	-0.006			0.315	0			0.315	-0.033
	0.31667	-0.007			0.31667	-0.001			0.31667	-0.032
	0.31833	-0.008			0.31833	0			0.31833	-0.034
	0.32	-0.008			0.32	0.003			0.32	-0.035
	0.32167	-0.007			0.32167	0.003			0.32167	-0.035
	0.32333	-0.006			0.32333	0.002			0.32333	-0.034
	0.325	-0.008			0.325	0.002			0.325	-0.034
	0.32667	-0.009			0.32667	0.003			0.32667	-0.036
	0.32833	-0.008			0.32833	0.002			0.32833	-0.036
	0.33	-0.008			0.33	0.001			0.33	-0.035
	0.33167	-0.009			0.33167	-0.001			0.33167	-0.036
	0.33333	-0.01			0.33333	-0.001			0.33333	-0.037
	0.335	-0.009			0.335	0			0.335	-0.037
	0.33667	-0.009			0.33667	-0.002			0.33667	-0.035
	0.33833	-0.011			0.33833	-0.003			0.33833	-0.034
	0.34	-0.013			0.34	-0.002			0.34	-0.035
	0.34167	-0.013			0.34167	0			0.34167	-0.037
	0.34333	-0.013			0.34333	0.001			0.34333	-0.037
	0.345	-0.014			0.345	0.001			0.345	-0.036
	0.34667	-0.016			0.34667	0.002			0.34667	-0.038
	0.34833	-0.016			0.34833	0.005			0.34833	-0.038
	0.35	-0.015			0.35	0.006			0.35	-0.037
	0.35167	-0.014			0.35167	0.005			0.35167	-0.036
	0.35333	-0.016			0.35333	0.005			0.35333	-0.035
	0.355	-0.016			0.355	0.007			0.355	-0.035
	0.35667	-0.015			0.35667	0.008			0.35667	-0.034
	0.35833	-0.015			0.35833	0.008			0.35833	-0.033
	0.36	-0.016			0.36	0.007			0.36	-0.033
	0.36167	-0.018			0.36167	0.009			0.36167	-0.034
	0.36333	-0.018			0.36333	0.01			0.36333	-0.034
	0.365	-0.017			0.365	0.009			0.365	-0.032
	0.36667	-0.018			0.36667	0.008			0.36667	-0.032
	0.36833	-0.021			0.36833	0.009			0.36833	-0.033
	0.37	-0.021			0.37	0.01			0.37	-0.033
	0.37167	-0.02			0.37167	0.009			0.37167	-0.032
	0.37333	-0.02			0.37333	0.007			0.37333	-0.03
	0.375	-0.022			0.375	0.007			0.375	-0.03
	0.37667	-0.022			0.37667	0.009			0.37667	-0.03
	0.37833	-0.021			0.37833	0.009			0.37833	-0.029
	0.38	-0.02			0.38	0.008			0.38	-0.027
	0.38167	-0.021			0.38167	0.008			0.38167	-0.028
	0.38333	-0.022			0.38333	0.009			0.38333	-0.03
	0.385	-0.022			0.385	0.009			0.385	-0.03
	0.38667	-0.021			0.38667	0.008			0.38667	-0.029
	0.38833	-0.022			0.38833	0.006			0.38833	-0.029
	0.39	-0.023			0.39	0.007			0.39	-0.029
	0.39167	-0.023			0.39167	0.007			0.39167	-0.029
	0.39333	-0.022			0.39333	0.006			0.39333	-0.027
	0.395	-0.023			0.395	0.005			0.395	-0.027
	0.39667	-0.024			0.39667	0.005			0.39667	-0.027
	0.39833	-0.024			0.39833	0.007			0.39833	-0.027
	0.4	-0.023			0.4	0.006			0.4	-0.025
	0.40167	-0.023			0.40167	0.005			0.40167	-0.024
	0.40333	-0.025			0.40333	0.005			0.40333	-0.025
	0.405	-0.026			0.405	0.005			0.405	-0.025
	0.40667	-0.025			0.40667	0.005			0.40667	-0.023
	0.40833	-0.025			0.40833	0.003			0.40833	-0.022
	0.41	-0.026			0.41	0.003			0.41	-0.023
	0.41167	-0.026			0.41167	0.004			0.41167	-0.025
	0.41333	-0.025			0.41333	0.004			0.41333	-0.024
	0.415	-0.023			0.415	0.002			0.415	-0.023
	0.41667	-0.024			0.41667	0.001			0.41667	-0.023
	0.41833	-0.025			0.41833	0.001			0.41833	-0.024
	0.42	-0.023			0.42	0.003			0.42	-0.023
	0.42167	-0.02			0.42167	0.003			0.42167	-0.021
	0.42333	-0.019			0.42333	0.002			0.42333	-0.02
	0.425	-0.02			0.425	0.003			0.425	-0.021
	0.42667	-0.019			0.42667	0.005			0.42667	-0.021
	0.42833	-0.017			0.42833	0.005			0.42833	-0.019
	0.43	-0.017			0.43	0.003			0.43	-0.019
	0.43167	-0.02			0.43167	0.003			0.43167	-0.019
	0.43333	-0.021			0.43333	0.004			0.43333	-0.02
	0.435	-0.02			0.435	0.004			0.435	-0.02
	0.43667	-0.019			0.43667	0.003			0.43667	-0.019
	0.43833	-0.021			0.43833	0.001			0.43833	-0.019
	0.44	-0.022			0.44	0.002			0.44	-0.02
	0.44167	-0.021			0.44167	0.003			0.44167	-0.019
	0.44333	-0.02			0.44333	0.002			0.44333	-0.017
	0.445	-0.021			0.445	0.002			0.445	-0.017
	0.44667	-0.023			0.44667	0.003			0.44667	-0.019
	0.44833	-0.022			0.44833	0.006			0.44833	-0.019
	0.45	-0.02			0.45	0.007			0.45	-0.019
	0.45167	-0.02			0.45167	0.007			0.45167	-0.02
	0.45333	-0.022			0.45333	0.008			0.45333	-0.021
	0.455	-0.022			0.455	0.011			0.455	-0.022
	0.45667	-0.021			0.45667	0.012			0.45667	-0.021
	0.45833	-0.021			0.45833	0.01			0.45833	-0.021
	0.46	-0.022			0.46	0.01			0.46	-0.022
	0.46167	-0.023			0.46167	0.011			0.46167	-0.023
	0.46333	-0.021			0.46333	0.012			0.46333	-0.023
	0.465	-0.02			0.465	0.011			0.465	-0.022
	0.46667	-0.021			0.46667	0.01			0.46667	-0.023
	0.46833	-0.023			0.46833	0.01			0.46833	-0.024
	0.47	-0.023			0.47	0.011			0.47	-0.024
	0.47167	-0.022			0.47167	0.01			0.47167	-0.023
	0.47333	-0.023			0.47333	0.008			0.47333	-0.024
	0.475	-0.025			0.475	0.009			0.475	-0.025
	0.47667	-0.025			0.47667	0.01			0.47667	-0.025
	0.47833	-0.024			0.47833	0.009			0.47833	-0.024
	0.48	-0.024			0.48	0.008			0.48	-0.023
	0.48167	-0.026			0.48167	0.009			0.48167	-0.023
	0.48333	-0.026			0.48333	0.01			0.48333	-0.023
	0.485	-0.024			0.485	0.011			0.485	-0.022
	0.48667	-0.024			0.48667	0.01			0.48667	-0.021
	0.48833	-0.025			0.48833	0.01			0.48833	-0.021
	0.49	-0.026			0.49	0.012			0.49	-0.022
	0.49167	-0.025			0.49167	0.013			0.49167	-0.021
	0.49333	-0.024			0.49333	0.011			0.49333	-0.02
	0.495	-0.025			0.495	0.011			0.495	-0.02
	0.49667	-0.026			0.49667	0.012			0.49667	-0.02
	0.49833	-0.024			0.49833	0.013			0.49833	-0.019
	0.5	-0.023			0.5	0.013			0.5	-0.018
	0.50167	-0.025			0.50167	0.012			0.50167	-0.018
	0.50333	-0.028			0.50333	0.013			0.50333	-0.019
	0.505	-0.029			0.505	0.015			0.505	-0.019
	0.50667	-0.029			0.50667	0.014			0.50667	-0.018
	0.50833	-0.03			0.50833	0.012			0.50833	-0.017
	0.51	-0.032			0.51	0.012			0.51	-0.018
	0.51167	-0.032			0.51167	0.013			0.51167	-0.018
	0.51333	-0.031			0.51333	0.014			0.51333	-0.016
	0.515	-0.031			0.515	0.012			0.515	-0.015
	0.51667	-0.033			0.51667	0.012			0.51667	-0.015
	0.51833	-0.035			0.51833	0.013			0.51833	-0.015
	0.52	-0.034			0.52	0.014			0.52	-0.014
	0.52167	-0.033			0.52167	0.013			0.52167	-0.012
	0.52333	-0.034			0.52333	0.012			0.52333	-0.012
	0.525	-0.035			0.525	0.014			0.525	-0.012
	0.52667	-0.034			0.52667	0.015			0.52667	-0.011
	0.52833	-0.033			0.52833	0.013			0.52833	-0.009
	0.53	-0.033			0.53	0.011			0.53	-0.008
	0.53167	-0.034			0.53167	0.011			0.53167	-0.009
	0.53333	-0.034			0.53333	0.012			0.53333	-0.01
	0.535	-0.033			0.535	0.012			0.535	-0.008
	0.53667	-0.034			0.53667	0.011			0.53667	-0.008
	0.53833	-0.036			0.53833	0.012			0.53833	-0.009
	0.54	-0.036			0.54	0.013			0.54	-0.009
	0.54167	-0.034			0.54167	0.014			0.54167	-0.007
	0.54333	-0.034			0.54333	0.013			0.54333	-0.006
	0.545	-0.035			0.545	0.013			0.545	-0.006
	0.54667	-0.036			0.54667	0.014			0.54667	-0.006
	0.54833	-0.035			0.54833	0.014			0.54833	-0.005
	0.55	-0.034			0.55	0.012			0.55	-0.004
	0.55167	-0.036			0.55167	0.01			0.55167	-0.005
	0.55333	-0.038			0.55333	0.011			0.55333	-0.006
	0.555	-0.037			0.555	0.011			0.555	-0.006
	0.55667	-0.037			0.55667	0.01			0.55667	-0.005
	0.55833	-0.038			0.55833	0.009			0.55833	-0.006
	0.56	-0.041			0.56	0.01			0.56	-0.007
	0.56167	-0.041			0.56167	0.012			0.56167	-0.007
	0.56333	-0.04			0.56333	0.012			0.56333	-0.006
	0.565	-0.04			0.565	0.011			0.565	-0.006
	0.56667	-0.041			0.56667	0.011			0.56667	-0.007
	0.56833	-0.042			0.56833	0.012			0.56833	-0.008
	0.57	-0.041			0.57	0.012			0.57	-0.007
	0.57167	-0.041			0.57167	0.01			0.57167	-0.008
	0.57333	-0.042			0.57333	0.009			0.57333	-0.009
	0.575	-0.043			0.575	0.01			0.575	-0.011
	0.57667	-0.042			0.57667	0.011			0.57667	-0.011
	0.57833	-0.041			0.57833	0.009			0.57833	-0.011
	0.58	-0.041			0.58	0.009			0.58	-0.013
	0.58167	-0.042			0.58167	0.01			0.58167	-0.014
	0.58333	-0.041			0.58333	0.012			0.58333	-0.014
	0.585	-0.039			0.585	0.012			0.585	-0.014
	0.58667	-0.039			0.58667	0.01			0.58667	-0.014
	0.58833	-0.04			0.58833	0.01			0.58833	-0.016
	0.59	-0.04			0.59	0.011			0.59	-0.016
	0.59167	-0.039			0.59167	0.011			0.59167	-0.015
	0.59333	-0.039			0.59333	0.009			0.59333	-0.015
	0.595	-0.041			0.595	0.009			0.595	-0.016
	0.59667	-0.042			0.59667	0.01			0.59667	-0.017
	0.59833	-0.042			0.59833	0.01			0.59833	-0.017
	0.6	-0.041			0.6	0.009			0.6	-0.017
	0.60167	-0.043			0.60167	0.009			0.60167	-0.019
	0.60333	-0.045			0.60333	0.01			0.60333	-0.02
	0.605	-0.044			0.605	0.012			0.605	-0.02
	0.60667	-0.043			0.60667	0.01			0.60667	-0.02
	0.60833	-0.044			0.60833	0.009			0.60833	-0.021
	0.61	-0.045			0.61	0.01			0.61	-0.022
	0.61167	-0.045			0.61167	0.011			0.61167	-0.021
	0.61333	-0.043			0.61333	0.011			0.61333	-0.02
	0.615	-0.044			0.615	0.01			0.615	-0.02
	0.61667	-0.044			0.61667	0.01			0.61667	-0.021
	0.61833	-0.043			0.61833	0.013			0.61833	-0.021
	0.62	-0.042			0.62	0.014			0.62	-0.02
	0.62167	-0.041			0.62167	0.014			0.62167	-0.02
	0.62333	-0.043			0.62333	0.015			0.62333	-0.02
	0.625	-0.044			0.625	0.017			0.625	-0.02
	0.62667	-0.042			0.62667	0.018			0.62667	-0.018
	0.62833	-0.041			0.62833	0.016			0.62833	-0.017
	0.63	-0.041			0.63	0.015			0.63	-0.017
	0.63167	-0.041			0.63167	0.016			0.63167	-0.018
	0.63333	-0.038			0.63333	0.016			0.63333	-0.019
	0.635	-0.035			0.635	0.016			0.635	-0.019
	0.63667	-0.034			0.63667	0.015			0.63667	-0.02
	0.63833	-0.034			0.63833	0.016			0.63833	-0.021
	0.64	-0.033			0.64	0.017			0.64	-0.021
	0.64167	-0.031			0.64167	0.017			0.64167	-0.021
	0.64333	-0.032			0.64333	0.015			0.64333	-0.021
	0.645	-0.033			0.645	0.016			0.645	-0.024
	0.64667	-0.033			0.64667	0.017			0.64667	-0.025
	0.64833	-0.031			0.64833	0.017			0.64833	-0.025
	0.65	-0.03			0.65	0.016			0.65	-0.026
	0.65167	-0.031			0.65167	0.016			0.65167	-0.029
	0.65333	-0.031			0.65333	0.018			0.65333	-0.03
	0.655	-0.029			0.655	0.019			0.655	-0.029
	0.65667	-0.028			0.65667	0.018			0.65667	-0.028
	0.65833	-0.029			0.65833	0.018			0.65833	-0.03
	0.66	-0.03			0.66	0.02			0.66	-0.032
	0.66167	-0.028			0.66167	0.021			0.66167	-0.033
	0.66333	-0.026			0.66333	0.02			0.66333	-0.034
	0.665	-0.027			0.665	0.019			0.665	-0.036
	0.66667	-0.028			0.66667	0.019			0.66667	-0.038
	0.66833	-0.028			0.66833	0.02			0.66833	-0.038
	0.67	-0.026			0.67	0.02			0.67	-0.037
	0.67167	-0.026			0.67167	0.019			0.67167	-0.038
	0.67333	-0.029			0.67333	0.019			0.67333	-0.04
	0.675	-0.03			0.675	0.02			0.675	-0.04
	0.67667	-0.03			0.67667	0.021			0.67667	-0.039
	0.67833	-0.03			0.67833	0.021			0.67833	-0.039
	0.68	-0.032			0.68	0.021			0.68	-0.041
	0.68167	-0.033			0.68167	0.023			0.68167	-0.042
	0.68333	-0.031			0.68333	0.024			0.68333	-0.042
	0.685	-0.029			0.685	0.023			0.685	-0.041
	0.68667	-0.03			0.68667	0.023			0.68667	-0.042
	0.68833	-0.031			0.68833	0.024			0.68833	-0.043
	0.69	-0.029			0.69	0.026			0.69	-0.042
	0.69167	-0.027			0.69167	0.026			0.69167	-0.041
	0.69333	-0.027			0.69333	0.025			0.69333	-0.042
	0.695	-0.029			0.695	0.026			0.695	-0.043
	0.69667	-0.028			0.69667	0.028			0.69667	-0.042
	0.69833	-0.027			0.69833	0.028			0.69833	-0.041
	0.7	-0.027			0.7	0.028			0.7	-0.041
	0.70167	-0.028			0.70167	0.029			0.70167	-0.042
	0.70333	-0.028			0.70333	0.031			0.70333	-0.042
	0.705	-0.027			0.705	0.031			0.705	-0.041
	0.70667	-0.026			0.70667	0.03			0.70667	-0.041
	0.70833	-0.028			0.70833	0.029			0.70833	-0.042
	0.71	-0.03			0.71	0.03			0.71	-0.042
	0.71167	-0.031			0.71167	0.03			0.71167	-0.04
	0.71333	-0.031			0.71333	0.03			0.71333	-0.038
	0.715	-0.032			0.715	0.029			0.715	-0.037
	0.71667	-0.034			0.71667	0.031			0.71667	-0.036
	0.71833	-0.032			0.71833	0.033			0.71833	-0.034
	0.72	-0.031			0.72	0.033			0.72	-0.032
	0.72167	-0.031			0.72167	0.033			0.72167	-0.031
	0.72333	-0.033			0.72333	0.036			0.72333	-0.032
	0.725	-0.032			0.725	0.039			0.725	-0.031
	0.72667	-0.031			0.72667	0.04			0.72667	-0.03
	0.72833	-0.031			0.72833	0.039			0.72833	-0.03
	0.73	-0.032			0.73	0.039			0.73	-0.031
	0.73167	-0.033			0.73167	0.04			0.73167	-0.031
	0.73333	-0.032			0.73333	0.039			0.73333	-0.029
	0.735	-0.031			0.735	0.037			0.735	-0.028
	0.73667	-0.032			0.73667	0.036			0.73667	-0.029
	0.73833	-0.034			0.73833	0.036			0.73833	-0.028
	0.74	-0.034			0.74	0.035			0.74	-0.027
	0.74167	-0.034			0.74167	0.033			0.74167	-0.026
	0.74333	-0.037			0.74333	0.03			0.74333	-0.026
	0.745	-0.041			0.745	0.03			0.745	-0.027
	0.74667	-0.042			0.74667	0.03			0.74667	-0.027
	0.74833	-0.041			0.74833	0.028			0.74833	-0.027
	0.75	-0.042			0.75	0.026			0.75	-0.028
	0.75167	-0.044			0.75167	0.026			0.75167	-0.029
	0.75333	-0.045			0.75333	0.027			0.75333	-0.028
	0.755	-0.044			0.755	0.027			0.755	-0.027
	0.75667	-0.045			0.75667	0.025			0.75667	-0.028
	0.75833	-0.046			0.75833	0.025			0.75833	-0.03
	0.76	-0.047			0.76	0.028			0.76	-0.03
	0.76167	-0.047			0.76167	0.029			0.76167	-0.028
	0.76333	-0.046			0.76333	0.029			0.76333	-0.027
	0.765	-0.048			0.765	0.029			0.765	-0.028
	0.76667	-0.049			0.76667	0.031			0.76667	-0.028
	0.76833	-0.048			0.76833	0.032			0.76833	-0.027
	0.77	-0.046			0.77	0.031			0.77	-0.026
	0.77167	-0.047			0.77167	0.03			0.77167	-0.026
	0.77333	-0.049			0.77333	0.032			0.77333	-0.027
	0.775	-0.049			0.775	0.034			0.775	-0.026
	0.77667	-0.048			0.77667	0.035			0.77667	-0.024
	0.77833	-0.05			0.77833	0.034			0.77833	-0.024
	0.78	-0.053			0.78	0.035			0.78	-0.024
	0.78167	-0.054			0.78167	0.037			0.78167	-0.024
	0.78333	-0.052			0.78333	0.038			0.78333	-0.023
	0.785	-0.051			0.785	0.036			0.785	-0.023
	0.78667	-0.052			0.78667	0.035			0.78667	-0.024
	0.78833	-0.053			0.78833	0.036			0.78833	-0.024
	0.79	-0.052			0.79	0.036			0.79	-0.023
	0.79167	-0.051			0.79167	0.034			0.79167	-0.022
	0.79333	-0.051			0.79333	0.033			0.79333	-0.023
	0.795	-0.052			0.795	0.034			0.795	-0.022
	0.79667	-0.051			0.79667	0.036			0.79667	-0.021
	0.79833	-0.049			0.79833	0.035			0.79833	-0.019
	0.8	-0.049			0.8	0.034			0.8	-0.02
	0.80167	-0.05			0.80167	0.035			0.80167	-0.02
	0.80333	-0.05			0.80333	0.036			0.80333	-0.019
	0.805	-0.049			0.805	0.036			0.805	-0.018
	0.80667	-0.049			0.80667	0.036			0.80667	-0.019
	0.80833	-0.052			0.80833	0.036			0.80833	-0.019
	0.81	-0.054			0.81	0.038			0.81	-0.018
	0.81167	-0.055			0.81167	0.038			0.81167	-0.016
	0.81333	-0.056			0.81333	0.037			0.81333	-0.015
	0.815	-0.059			0.815	0.036			0.815	-0.015
	0.81667	-0.06			0.81667	0.038			0.81667	-0.014
	0.81833	-0.059			0.81833	0.038			0.81833	-0.013
	0.82	-0.057			0.82	0.037			0.82	-0.011
	0.82167	-0.057			0.82167	0.036			0.82167	-0.012
	0.82333	-0.058			0.82333	0.037			0.82333	-0.012
	0.825	-0.055			0.825	0.038			0.825	-0.009
	0.82667	-0.053			0.82667	0.037			0.82667	-0.007
	0.82833	-0.052			0.82833	0.034			0.82833	-0.007
	0.83	-0.053			0.83	0.034			0.83	-0.007
	0.83167	-0.051			0.83167	0.034			0.83167	-0.005
	0.83333	-0.048			0.83333	0.033			0.83333	-0.004
	0.835	-0.047			0.835	0.031			0.835	-0.005
	0.83667	-0.047			0.83667	0.031			0.83667	-0.005
	0.83833	-0.046			0.83833	0.031			0.83833	-0.004
	0.84	-0.044			0.84	0.031			0.84	-0.003
	0.84167	-0.044			0.84167	0.028			0.84167	-0.003
	0.84333	-0.046			0.84333	0.026			0.84333	-0.005
	0.845	-0.047			0.845	0.027			0.845	-0.005
	0.84667	-0.047			0.84667	0.027			0.84667	-0.004
	0.84833	-0.047			0.84833	0.026			0.84833	-0.003
	0.85	-0.047			0.85	0.025			0.85	-0.005
	0.85167	-0.049			0.85167	0.026			0.85167	-0.005
	0.85333	-0.048			0.85333	0.027			0.85333	-0.005
	0.855	-0.046			0.855	0.027			0.855	-0.005
	0.85667	-0.046			0.85667	0.025			0.85667	-0.005
	0.85833	-0.048			0.85833	0.025			0.85833	-0.004
	0.86	-0.047			0.86	0.027			0.86	-0.002
	0.86167	-0.046			0.86167	0.026			0.86167	0
	0.86333	-0.046			0.86333	0.024			0.86333	0
	0.865	-0.048			0.865	0.024			0.865	-0.001
	0.86667	-0.049			0.86667	0.025			0.86667	0
	0.86833	-0.047			0.86833	0.024			0.86833	0.002
	0.87	-0.045			0.87	0.022			0.87	0.002
	0.87167	-0.045			0.87167	0.02			0.87167	0.002
	0.87333	-0.045			0.87333	0.021			0.87333	0.002
	0.875	-0.044			0.875	0.021			0.875	0.004
	0.87667	-0.044			0.87667	0.021			0.87667	0.004
	0.87833	-0.046			0.87833	0.02			0.87833	0.004
	0.88	-0.049			0.88	0.021			0.88	0.005
	0.88167	-0.048			0.88167	0.022			0.88167	0.006
	0.88333	-0.046			0.88333	0.021			0.88333	0.007
	0.885	-0.045			0.885	0.019			0.885	0.006
	0.88667	-0.047			0.88667	0.02			0.88667	0.006
	0.88833	-0.047			0.88833	0.022			0.88833	0.008
	0.89	-0.045			0.89	0.023			0.89	0.009
	0.89167	-0.044			0.89167	0.023			0.89167	0.009
	0.89333	-0.043			0.89333	0.023			0.89333	0.009
	0.895	-0.043			0.895	0.025			0.895	0.01
	0.89667	-0.04			0.89667	0.025			0.89667	0.012
	0.89833	-0.038			0.89833	0.023			0.89833	0.013
	0.9	-0.038			0.9	0.021			0.9	0.013
	0.90167	-0.038			0.90167	0.022			0.90167	0.014
	0.90333	-0.037			0.90333	0.022			0.90333	0.016
	0.905	-0.035			0.905	0.021			0.905	0.017
	0.90667	-0.035			0.90667	0.02			0.90667	0.016
	0.90833	-0.036			0.90833	0.021			0.90833	0.017
	0.91	-0.036			0.91	0.022			0.91	0.019
	0.91167	-0.036			0.91167	0.022			0.91167	0.019
	0.91333	-0.037			0.91333	0.02			0.91333	0.018
	0.915	-0.039			0.915	0.021			0.915	0.018
	0.91667	-0.039			0.91667	0.022			0.91667	0.019
	0.91833	-0.037			0.91833	0.021			0.91833	0.021
	0.92	-0.036			0.92	0.019			0.92	0.022
	0.92167	-0.037			0.92167	0.018			0.92167	0.021
	0.92333	-0.038			0.92333	0.02			0.92333	0.022
	0.925	-0.038			0.925	0.02			0.925	0.023
	0.92667	-0.037			0.92667	0.019			0.92667	0.023
	0.92833	-0.039			0.92833	0.017			0.92833	0.022
	0.93	-0.04			0.93	0.018			0.93	0.021
	0.93167	-0.039			0.93167	0.018			0.93167	0.022
	0.93333	-0.038			0.93333	0.016			0.93333	0.021
	0.935	-0.038			0.935	0.013			0.935	0.019
	0.93667	-0.039			0.93667	0.013			0.93667	0.018
	0.93833	-0.037			0.93833	0.014			0.93833	0.017
	0.94	-0.036			0.94	0.013			0.94	0.017
	0.94167	-0.036			0.94167	0.011			0.94167	0.015
	0.94333	-0.038			0.94333	0.011			0.94333	0.014
	0.945	-0.038			0.945	0.013			0.945	0.015
	0.94667	-0.037			0.94667	0.013			0.94667	0.015
	0.94833	-0.036			0.94833	0.011			0.94833	0.014
	0.95	-0.038			0.95	0.01			0.95	0.012
	0.95167	-0.039			0.95167	0.011			0.95167	0.012
	0.95333	-0.038			0.95333	0.012			0.95333	0.013
	0.955	-0.038			0.955	0.01			0.955	0.013
	0.95667	-0.038			0.95667	0.01			0.95667	0.011
	0.95833	-0.039			0.95833	0.011			0.95833	0.011
	0.96	-0.038			0.96	0.012			0.96	0.011
	0.96167	-0.036			0.96167	0.011			0.96167	0.011
	0.96333	-0.036			0.96333	0.009			0.96333	0.01
	0.965	-0.037			0.965	0.009			0.965	0.009
	0.96667	-0.037			0.96667	0.01			0.96667	0.009
	0.96833	-0.035			0.96833	0.008			0.96833	0.009
	0.97	-0.035			0.97	0.006			0.97	0.008
	0.97167	-0.036			0.97167	0.005			0.97167	0.008
	0.97333	-0.037			0.97333	0.006			0.97333	0.009
	0.975	-0.037			0.975	0.007			0.975	0.009
	0.97667	-0.037			0.97667	0.007			0.97667	0.009
	0.97833	-0.04			0.97833	0.007			0.97833	0.008
	0.98	-0.041			0.98	0.008			0.98	0.009
	0.98167	-0.04			0.98167	0.009			0.98167	0.011
	0.98333	-0.038			0.98333	0.009			0.98333	0.011
	0.985	-0.038			0.985	0.008			0.985	0.01
	0.98667	-0.039			0.98667	0.009			0.98667	0.011
	0.98833	-0.037			0.98833	0.011			0.98833	0.013
	0.99	-0.036			0.99	0.01			0.99	0.013
	0.99167	-0.036			0.99167	0.01			0.99167	0.012
	0.99333	-0.037			0.99333	0.011			0.99333	0.012
	0.995	-0.036			0.995	0.013			0.995	0.013
	0.99667	-0.034			0.99667	0.014			0.99667	0.013
	0.99833	-0.033			0.99833	0.014			0.99833	0.012
	1	-0.035			1	0.015			1	0.011
	1.00167	-0.035			1.00167	0.018			1.00167	0.011
	1.00333	-0.034			1.00333	0.019			1.00333	0.01
	1.005	-0.032			1.005	0.017			1.005	0.008
	1.00667	-0.033			1.00667	0.016			1.00667	0.006
	1.00833	-0.033			1.00833	0.017			1.00833	0.005
	1.01	-0.031			1.01	0.018			1.01	0.006
	1.01167	-0.03			1.01167	0.017			1.01167	0.005
	1.01333	-0.031			1.01333	0.017			1.01333	0.003
	1.015	-0.032			1.015	0.018			1.015	0.004
	1.01667	-0.031			1.01667	0.02			1.01667	0.006
	1.01833	-0.029			1.01833	0.02			1.01833	0.007
	1.02	-0.028			1.02	0.019			1.02	0.007
	1.02167	-0.028			1.02167	0.02			1.02167	0.006
	1.02333	-0.027			1.02333	0.021			1.02333	0.008
	1.025	-0.024			1.025	0.021			1.025	0.009
	1.02667	-0.023			1.02667	0.019			1.02667	0.008
	1.02833	-0.024			1.02833	0.018			1.02833	0.007
	1.03	-0.023			1.03	0.019			1.03	0.007
	1.03167	-0.022			1.03167	0.019			1.03167	0.007
	1.03333	-0.021			1.03333	0.018			1.03333	0.006
	1.035	-0.022			1.035	0.017			1.035	0.004
	1.03667	-0.023			1.03667	0.019			1.03667	0.003
	1.03833	-0.022			1.03833	0.02			1.03833	0.002
	1.04	-0.021			1.04	0.019			1.04	0.001
	1.04167	-0.023			1.04167	0.018			1.04167	-0.001
	1.04333	-0.025			1.04333	0.018			1.04333	-0.002
	1.045	-0.025			1.045	0.019			1.045	-0.001
	1.04667	-0.023			1.04667	0.018			1.04667	-0.001
	1.04833	-0.023			1.04833	0.016			1.04833	-0.002
	1.05	-0.024			1.05	0.017			1.05	-0.002
	1.05167	-0.024			1.05167	0.019			1.05167	0
	1.05333	-0.022			1.05333	0.019			1.05333	0
	1.055	-0.021			1.055	0.018			1.055	0
	1.05667	-0.022			1.05667	0.017			1.05667	-0.001
	1.05833	-0.022			1.05833	0.019			1.05833	0.001
	1.06	-0.021			1.06	0.019			1.06	0.002
	1.06167	-0.02			1.06167	0.018			1.06167	0.001
	1.06333	-0.022			1.06333	0.017			1.06333	0
	1.065	-0.022			1.065	0.018			1.065	0.001
	1.06667	-0.021			1.06667	0.019			1.06667	0.003
	1.06833	-0.019			1.06833	0.018			1.06833	0.002
	1.07	-0.02			1.07	0.017			1.07	0
	1.07167	-0.022			1.07167	0.018			1.07167	-0.002
	1.07333	-0.022			1.07333	0.019			1.07333	-0.004
	1.075	-0.021			1.075	0.019			1.075	-0.005
	1.07667	-0.022			1.07667	0.018			1.07667	-0.007
	1.07833	-0.024			1.07833	0.018			1.07833	-0.007
	1.08	-0.025			1.08	0.02			1.08	-0.005
	1.08167	-0.023			1.08167	0.021			1.08167	-0.004
	1.08333	-0.022			1.08333	0.02			1.08333	-0.004
	1.085	-0.023			1.085	0.02			1.085	-0.005
	1.08667	-0.024			1.08667	0.021			1.08667	-0.004
	1.08833	-0.022			1.08833	0.021			1.08833	-0.003
	1.09	-0.021			1.09	0.02			1.09	-0.003
	1.09167	-0.022			1.09167	0.019			1.09167	-0.005
	1.09333	-0.023			1.09333	0.02			1.09333	-0.004
	1.095	-0.022			1.095	0.023			1.095	-0.003
	1.09667	-0.02			1.09667	0.023			1.09667	-0.003
	1.09833	-0.02			1.09833	0.023			1.09833	-0.003
	1.1	-0.022			1.1	0.025			1.1	-0.003
	1.10167	-0.021			1.10167	0.027			1.10167	-0.002
	1.10333	-0.02			1.10333	0.028			1.10333	-0.002
	1.105	-0.021			1.105	0.028			1.105	-0.005
	1.10667	-0.022			1.10667	0.029			1.10667	-0.007
	1.10833	-0.022			1.10833	0.031			1.10833	-0.007
	1.11	-0.02			1.11	0.031			1.11	-0.008
	1.11167	-0.019			1.11167	0.031			1.11167	-0.009
	1.11333	-0.02			1.11333	0.031			1.11333	-0.01
	1.115	-0.02			1.115	0.033			1.115	-0.009
	1.11667	-0.018			1.11667	0.035			1.11667	-0.007
	1.11833	-0.017			1.11833	0.036			1.11833	-0.007
	1.12	-0.017			1.12	0.035			1.12	-0.008
	1.12167	-0.018			1.12167	0.037			1.12167	-0.008
	1.12333	-0.017			1.12333	0.039			1.12333	-0.006
	1.125	-0.015			1.125	0.039			1.125	-0.006
	1.12667	-0.016			1.12667	0.038			1.12667	-0.006
	1.12833	-0.016			1.12833	0.04			1.12833	-0.004
	1.13	-0.016			1.13	0.042			1.13	-0.003
	1.13167	-0.014			1.13167	0.043			1.13167	-0.002
	1.13333	-0.015			1.13333	0.042			1.13333	-0.003
	1.135	-0.017			1.135	0.043			1.135	-0.004
	1.13667	-0.019			1.13667	0.045			1.13667	-0.003
	1.13833	-0.018			1.13833	0.045			1.13833	-0.004
	1.14	-0.018			1.14	0.043			1.14	-0.006
	1.14167	-0.02			1.14167	0.041			1.14167	-0.008
	1.14333	-0.022			1.14333	0.042			1.14333	-0.007
	1.145	-0.022			1.145	0.043			1.145	-0.006
	1.14667	-0.022			1.14667	0.041			1.14667	-0.006
	1.14833	-0.024			1.14833	0.04			1.14833	-0.006
	1.15	-0.026			1.15	0.04			1.15	-0.005
	1.15167	-0.027			1.15167	0.041			1.15167	-0.003
	1.15333	-0.026			1.15333	0.04			1.15333	-0.002
	1.155	-0.028			1.155	0.039			1.155	-0.002
	1.15667	-0.03			1.15667	0.038			1.15667	-0.001
	1.15833	-0.03			1.15833	0.04			1.15833	0.002
	1.16	-0.029			1.16	0.039			1.16	0.003
	1.16167	-0.028			1.16167	0.037			1.16167	0.003
	1.16333	-0.03			1.16333	0.037			1.16333	0.005
	1.165	-0.029			1.165	0.039			1.165	0.007
	1.16667	-0.027			1.16667	0.039			1.16667	0.008
	1.16833	-0.025			1.16833	0.037			1.16833	0.007
	1.17	-0.026			1.17	0.034			1.17	0.006
	1.17167	-0.026			1.17167	0.033			1.17167	0.006
	1.17333	-0.025			1.17333	0.031			1.17333	0.006
	1.175	-0.023			1.175	0.027			1.175	0.004
	1.17667	-0.024			1.17667	0.024			1.17667	0.003
	1.17833	-0.025			1.17833	0.023			1.17833	0.004
	1.18	-0.025			1.18	0.024			1.18	0.006
	1.18167	-0.023			1.18167	0.022			1.18167	0.006
	1.18333	-0.023			1.18333	0.02			1.18333	0.007
	1.185	-0.023			1.185	0.02			1.185	0.008
	1.18667	-0.023			1.18667	0.021			1.18667	0.011
	1.18833	-0.021			1.18833	0.02			1.18833	0.012
	1.19	-0.021			1.19	0.019			1.19	0.012
	1.19167	-0.023			1.19167	0.018			1.19167	0.013
	1.19333	-0.023			1.19333	0.019			1.19333	0.014
	1.195	-0.022			1.195	0.02			1.195	0.016
	1.19667	-0.021			1.19667	0.018			1.19667	0.015
	1.19833	-0.022			1.19833	0.017			1.19833	0.015
	1.2	-0.022			1.2	0.017			1.2	0.016
	1.20167	-0.022			1.20167	0.017			1.20167	0.016
	1.20333	-0.021			1.20333	0.015			1.20333	0.015
	1.205	-0.021			1.205	0.012			1.205	0.013
	1.20667	-0.022			1.20667	0.012			1.20667	0.012
	1.20833	-0.022			1.20833	0.011			1.20833	0.012
	1.21	-0.02			1.21	0.009			1.21	0.012
	1.21167	-0.021			1.21167	0.007			1.21167	0.011
	1.21333	-0.023			1.21333	0.007			1.21333	0.012
	1.215	-0.023			1.215	0.008			1.215	0.015
	1.21667	-0.022			1.21667	0.008			1.21667	0.018
	1.21833	-0.021			1.21833	0.007			1.21833	0.018
	1.22	-0.022			1.22	0.007			1.22	0.02
	1.22167	-0.023			1.22167	0.009			1.22167	0.022
	1.22333	-0.021			1.22333	0.01			1.22333	0.023
	1.225	-0.02			1.225	0.009			1.225	0.023
	1.22667	-0.02			1.22667	0.008			1.22667	0.023
	1.22833	-0.021			1.22833	0.009			1.22833	0.024
	1.23	-0.021			1.23	0.01			1.23	0.024
	1.23167	-0.019			1.23167	0.009			1.23167	0.023
	1.23333	-0.019			1.23333	0.008			1.23333	0.021
	1.235	-0.02			1.235	0.009			1.235	0.021
	1.23667	-0.019			1.23667	0.01			1.23667	0.02
	1.23833	-0.017			1.23833	0.01			1.23833	0.018
	1.24	-0.018			1.24	0.008			1.24	0.015
	1.24167	-0.02			1.24167	0.007			1.24167	0.014
	1.24333	-0.021			1.24333	0.007			1.24333	0.015
	1.245	-0.02			1.245	0.006			1.245	0.015
	1.24667	-0.02			1.24667	0.004			1.24667	0.015
	1.24833	-0.02			1.24833	0.002			1.24833	0.015
	1.25	-0.021			1.25	0.002			1.25	0.018
	1.25167	-0.02			1.25167	0.003			1.25167	0.019
	1.25333	-0.019			1.25333	0.002			1.25333	0.019
	1.255	-0.021			1.255	0.001			1.255	0.019
	1.25667	-0.022			1.25667	0.002			1.25667	0.021
	1.25833	-0.022			1.25833	0.003			1.25833	0.022
	1.26	-0.021			1.26	0.003			1.26	0.021
	1.26167	-0.022			1.26167	0.002			1.26167	0.02
	1.26333	-0.024			1.26333	0.003			1.26333	0.021
	1.265	-0.024			1.265	0.004			1.265	0.023
	1.26667	-0.023			1.26667	0.004			1.26667	0.024
	1.26833	-0.023			1.26833	0.003			1.26833	0.023
	1.27	-0.026			1.27	0.003			1.27	0.023
	1.27167	-0.026			1.27167	0.005			1.27167	0.023
	1.27333	-0.025			1.27333	0.005			1.27333	0.023
	1.275	-0.024			1.275	0.003			1.275	0.021
	1.27667	-0.024			1.27667	0.001			1.27667	0.021
	1.27833	-0.024			1.27833	0.001			1.27833	0.022
	1.28	-0.022			1.28	0			1.28	0.024
	1.28167	-0.021			1.28167	-0.002			1.28167	0.024
	1.28333	-0.021			1.28333	-0.003			1.28333	0.024
	1.285	-0.021			1.285	-0.002			1.285	0.025
	1.28667	-0.02			1.28667	-0.001			1.28667	0.026
	1.28833	-0.018			1.28833	-0.001			1.28833	0.025
	1.29	-0.018			1.29	-0.001			1.29	0.025
	1.29167	-0.019			1.29167	0.001			1.29167	0.025
	1.29333	-0.018			1.29333	0.003			1.29333	0.025
	1.295	-0.016			1.295	0.003			1.295	0.025
	1.29667	-0.015			1.29667	0.002			1.29667	0.024
	1.29833	-0.016			1.29833	0.002			1.29833	0.024
	1.3	-0.016			1.3	0.004			1.3	0.025
	1.30167	-0.014			1.30167	0.005			1.30167	0.024
	1.30333	-0.013			1.30333	0.003			1.30333	0.022
	1.305	-0.014			1.305	0.002			1.305	0.021
	1.30667	-0.014			1.30667	0.002			1.30667	0.022
	1.30833	-0.012			1.30833	0.001			1.30833	0.022
	1.31	-0.01			1.31	-0.002			1.31	0.022
	1.31167	-0.01			1.31167	-0.005			1.31167	0.022
	1.31333	-0.011			1.31333	-0.006			1.31333	0.023
	1.315	-0.01			1.315	-0.006			1.315	0.025
	1.31667	-0.008			1.31667	-0.007			1.31667	0.025
	1.31833	-0.008			1.31833	-0.009			1.31833	0.025
	1.32	-0.009			1.32	-0.009			1.32	0.026
	1.32167	-0.008			1.32167	-0.008			1.32167	0.028
	1.32333	-0.007			1.32333	-0.008			1.32333	0.029
	1.325	-0.007			1.325	-0.009			1.325	0.029
	1.32667	-0.008			1.32667	-0.009			1.32667	0.03
	1.32833	-0.008			1.32833	-0.007			1.32833	0.03
	1.33	-0.006			1.33	-0.006			1.33	0.03
	1.33167	-0.005			1.33167	-0.007			1.33167	0.029
	1.33333	-0.006			1.33333	-0.007			1.33333	0.028
	1.335	-0.008			1.335	-0.006			1.335	0.028
	1.33667	-0.007			1.33667	-0.005			1.33667	0.027
	1.33833	-0.006			1.33833	-0.007			1.33833	0.025
	1.34	-0.007			1.34	-0.009			1.34	0.024
	1.34167	-0.009			1.34167	-0.009			1.34167	0.025
	1.34333	-0.008			1.34333	-0.009			1.34333	0.027
	1.345	-0.006			1.345	-0.01			1.345	0.026
	1.34667	-0.007			1.34667	-0.013			1.34667	0.025
	1.34833	-0.009			1.34833	-0.013			1.34833	0.025
	1.35	-0.01			1.35	-0.012			1.35	0.026
	1.35167	-0.009			1.35167	-0.012			1.35167	0.026
	1.35333	-0.008			1.35333	-0.013			1.35333	0.024
	1.355	-0.01			1.355	-0.013			1.355	0.023
	1.35667	-0.011			1.35667	-0.011			1.35667	0.024
	1.35833	-0.01			1.35833	-0.01			1.35833	0.025
	1.36	-0.01			1.36	-0.01			1.36	0.024
	1.36167	-0.012			1.36167	-0.011			1.36167	0.024
	1.36333	-0.014			1.36333	-0.01			1.36333	0.026
	1.365	-0.014			1.365	-0.008			1.365	0.027
	1.36667	-0.013			1.36667	-0.009			1.36667	0.026
	1.36833	-0.014			1.36833	-0.01			1.36833	0.026
	1.37	-0.015			1.37	-0.009			1.37	0.029
	1.37167	-0.015			1.37167	-0.008			1.37167	0.031
	1.37333	-0.013			1.37333	-0.009			1.37333	0.031
	1.375	-0.014			1.375	-0.011			1.375	0.031
	1.37667	-0.016			1.37667	-0.012			1.37667	0.032
	1.37833	-0.017			1.37833	-0.012			1.37833	0.034
	1.38	-0.016			1.38	-0.012			1.38	0.034
	1.38167	-0.016			1.38167	-0.014			1.38167	0.033
	1.38333	-0.018			1.38333	-0.015			1.38333	0.034
	1.385	-0.019			1.385	-0.014			1.385	0.036
	1.38667	-0.017			1.38667	-0.013			1.38667	0.036
	1.38833	-0.015			1.38833	-0.014			1.38833	0.035
	1.39	-0.015			1.39	-0.014			1.39	0.034
	1.39167	-0.015			1.39167	-0.012			1.39167	0.035
	1.39333	-0.013			1.39333	-0.01			1.39333	0.036
	1.395	-0.01			1.395	-0.01			1.395	0.035
	1.39667	-0.01			1.39667	-0.01			1.39667	0.035
	1.39833	-0.011			1.39833	-0.008			1.39833	0.036
	1.4	-0.009			1.4	-0.006			1.4	0.036
	1.40167	-0.007			1.40167	-0.005			1.40167	0.036
	1.40333	-0.007			1.40333	-0.005			1.40333	0.034
	1.405	-0.008			1.405	-0.005			1.405	0.034
	1.40667	-0.008			1.40667	-0.003			1.40667	0.035
	1.40833	-0.007			1.40833	-0.003			1.40833	0.034
	1.41	-0.006			1.41	-0.006			1.41	0.033
	1.41167	-0.008			1.41167	-0.007			1.41167	0.033
	1.41333	-0.008			1.41333	-0.006			1.41333	0.033
	1.415	-0.007			1.415	-0.006			1.415	0.033
	1.41667	-0.005			1.41667	-0.008			1.41667	0.031
	1.41833	-0.005			1.41833	-0.009			1.41833	0.03
	1.42	-0.005			1.42	-0.008			1.42	0.03
	1.42167	-0.004			1.42167	-0.007			1.42167	0.03
	1.42333	-0.003			1.42333	-0.007			1.42333	0.028
	1.425	-0.005			1.425	-0.008			1.425	0.027
	1.42667	-0.006			1.42667	-0.007			1.42667	0.029
	1.42833	-0.006			1.42833	-0.005			1.42833	0.03
	1.43	-0.004			1.43	-0.006			1.43	0.029
	1.43167	-0.004			1.43167	-0.007			1.43167	0.027
	1.43333	-0.005			1.43333	-0.007			1.43333	0.027
	1.435	-0.006			1.435	-0.005			1.435	0.027
	1.43667	-0.005			1.43667	-0.005			1.43667	0.026
	1.43833	-0.004			1.43833	-0.006			1.43833	0.024
	1.44	-0.005			1.44	-0.008			1.44	0.024
	1.44167	-0.006			1.44167	-0.008			1.44167	0.024
	1.44333	-0.006			1.44333	-0.009			1.44333	0.024
	1.445	-0.005			1.445	-0.011			1.445	0.022
	1.44667	-0.006			1.44667	-0.013			1.44667	0.021
	1.44833	-0.007			1.44833	-0.013			1.44833	0.021
	1.45	-0.006			1.45	-0.012			1.45	0.021
	1.45167	-0.004			1.45167	-0.013			1.45167	0.019
	1.45333	-0.005			1.45333	-0.014			1.45333	0.018
	1.455	-0.007			1.455	-0.013			1.455	0.019
	1.45667	-0.007			1.45667	-0.012			1.45667	0.019
	1.45833	-0.005			1.45833	-0.011			1.45833	0.018
	1.46	-0.004			1.46	-0.013			1.46	0.016
	1.46167	-0.006			1.46167	-0.013			1.46167	0.015
	1.46333	-0.006			1.46333	-0.011			1.46333	0.016
	1.465	-0.004			1.465	-0.01			1.465	0.014
	1.46667	-0.003			1.46667	-0.01			1.46667	0.012
	1.46833	-0.005			1.46833	-0.01			1.46833	0.011
	1.47	-0.007			1.47	-0.008			1.47	0.012
	1.47167	-0.007			1.47167	-0.007			1.47167	0.011
	1.47333	-0.007			1.47333	-0.008			1.47333	0.01
	1.475	-0.008			1.475	-0.01			1.475	0.01
	1.47667	-0.011			1.47667	-0.01			1.47667	0.011
	1.47833	-0.01			1.47833	-0.009			1.47833	0.012
	1.48	-0.008			1.48	-0.009			1.48	0.012
	1.48167	-0.008			1.48167	-0.011			1.48167	0.011
	1.48333	-0.009			1.48333	-0.009			1.48333	0.012
	1.485	-0.009			1.485	-0.006			1.485	0.013
	1.48667	-0.007			1.48667	-0.005			1.48667	0.013
	1.48833	-0.006			1.48833	-0.006			1.48833	0.012
	1.49	-0.007			1.49	-0.006			1.49	0.013
	1.49167	-0.008			1.49167	-0.004			1.49167	0.014
	1.49333	-0.006			1.49333	-0.003			1.49333	0.014
	1.495	-0.005			1.495	-0.004			1.495	0.013
	1.49667	-0.006			1.49667	-0.004			1.49667	0.013
	1.49833	-0.007			1.49833	-0.003			1.49833	0.015
	1.5	-0.005			1.5	-0.002			1.5	0.015
	1.50167	-0.004			1.50167	-0.003			1.50167	0.014
	1.50333	-0.005			1.50333	-0.005			1.50333	0.013
	1.505	-0.007			1.505	-0.005			1.505	0.014
	1.50667	-0.007			1.50667	-0.004			1.50667	0.015
	1.50833	-0.006			1.50833	-0.005			1.50833	0.013
	1.51	-0.006			1.51	-0.007			1.51	0.012
	1.51167	-0.007			1.51167	-0.007			1.51167	0.013
	1.51333	-0.006			1.51333	-0.005			1.51333	0.014
	1.515	-0.005			1.515	-0.005			1.515	0.014
	1.51667	-0.004			1.51667	-0.006			1.51667	0.013
	1.51833	-0.006			1.51833	-0.006			1.51833	0.015
	1.52	-0.006			1.52	-0.005			1.52	0.017
	1.52167	-0.005			1.52167	-0.005			1.52167	0.018
	1.52333	-0.004			1.52333	-0.006			1.52333	0.018
	1.525	-0.005			1.525	-0.007			1.525	0.019
	1.52667	-0.007			1.52667	-0.006			1.52667	0.021
	1.52833	-0.006			1.52833	-0.005			1.52833	0.023
	1.53	-0.004			1.53	-0.005			1.53	0.023
	1.53167	-0.004			1.53167	-0.006			1.53167	0.023
	1.53333	-0.006			1.53333	-0.006			1.53333	0.025
	1.535	-0.005			1.535	-0.005			1.535	0.027
	1.53667	-0.005			1.53667	-0.005			1.53667	0.026
	1.53833	-0.005			1.53833	-0.007			1.53833	0.027
	1.54	-0.007			1.54	-0.006			1.54	0.028
	1.54167	-0.007			1.54167	-0.004			1.54167	0.03
	1.54333	-0.005			1.54333	-0.004			1.54333	0.03
	1.545	-0.004			1.545	-0.005			1.545	0.031
	1.54667	-0.005			1.54667	-0.005			1.54667	0.033
	1.54833	-0.006			1.54833	-0.002			1.54833	0.036
	1.55	-0.005			1.55	-0.001			1.55	0.036
	1.55167	-0.004			1.55167	-0.002			1.55167	0.036
	1.55333	-0.004			1.55333	-0.003			1.55333	0.037
	1.555	-0.005			1.555	-0.002			1.555	0.039
	1.55667	-0.004			1.55667	-0.001			1.55667	0.041
	1.55833	-0.002			1.55833	-0.002			1.55833	0.04
	1.56	-0.002			1.56	-0.004			1.56	0.041
	1.56167	-0.004			1.56167	-0.003			1.56167	0.042
	1.56333	-0.005			1.56333	-0.002			1.56333	0.043
	1.565	-0.004			1.565	-0.003			1.565	0.042
	1.56667	-0.005			1.56667	-0.005			1.56667	0.041
	1.56833	-0.007			1.56833	-0.006			1.56833	0.042
	1.57	-0.008			1.57	-0.005			1.57	0.043
	1.57167	-0.008			1.57167	-0.005			1.57167	0.043
	1.57333	-0.008			1.57333	-0.008			1.57333	0.042
	1.575	-0.01			1.575	-0.009			1.575	0.043
	1.57667	-0.011			1.57667	-0.009			1.57667	0.044
	1.57833	-0.01			1.57833	-0.008			1.57833	0.045
	1.58	-0.01			1.58	-0.01			1.58	0.044
	1.58167	-0.011			1.58167	-0.012			1.58167	0.045
	1.58333	-0.013			1.58333	-0.011			1.58333	0.046
	1.585	-0.013			1.585	-0.01			1.585	0.047
	1.58667	-0.012			1.58667	-0.01			1.58667	0.046
	1.58833	-0.013			1.58833	-0.011			1.58833	0.047
	1.59	-0.015			1.59	-0.011			1.59	0.048
	1.59167	-0.016			1.59167	-0.01			1.59167	0.049
	1.59333	-0.014			1.59333	-0.01			1.59333	0.048
	1.595	-0.014			1.595	-0.011			1.595	0.047
	1.59667	-0.016			1.59667	-0.011			1.59667	0.048
	1.59833	-0.015			1.59833	-0.009			1.59833	0.048
	1.6	-0.013			1.6	-0.008			1.6	0.046
	1.60167	-0.012			1.60167	-0.009			1.60167	0.045
	1.60333	-0.013			1.60333	-0.01			1.60333	0.044
	1.605	-0.014			1.605	-0.008			1.605	0.045
	1.60667	-0.013			1.60667	-0.007			1.60667	0.045
	1.60833	-0.013			1.60833	-0.008			1.60833	0.044
	1.61	-0.014			1.61	-0.009			1.61	0.045
	1.61167	-0.016			1.61167	-0.008			1.61167	0.048
	1.61333	-0.016			1.61333	-0.007			1.61333	0.048
	1.615	-0.015			1.615	-0.007			1.615	0.047
	1.61667	-0.016			1.61667	-0.008			1.61667	0.048
	1.61833	-0.017			1.61833	-0.007			1.61833	0.05
	1.62	-0.017			1.62	-0.005			1.62	0.051
	1.62167	-0.015			1.62167	-0.005			1.62167	0.05
	1.62333	-0.015			1.62333	-0.006			1.62333	0.05
	1.625	-0.017			1.625	-0.006			1.625	0.051
	1.62667	-0.018			1.62667	-0.004			1.62667	0.052
	1.62833	-0.016			1.62833	-0.003			1.62833	0.051
	1.63	-0.015			1.63	-0.004			1.63	0.05
	1.63167	-0.015			1.63167	-0.004			1.63167	0.051
	1.63333	-0.016			1.63333	-0.003			1.63333	0.052
	1.635	-0.014			1.635	-0.002			1.635	0.052
	1.63667	-0.013			1.63667	-0.004			1.63667	0.05
	1.63833	-0.014			1.63833	-0.005			1.63833	0.051
	1.64	-0.015			1.64	-0.005			1.64	0.052
	1.64167	-0.015			1.64167	-0.004			1.64167	0.052
	1.64333	-0.014			1.64333	-0.004			1.64333	0.051
	1.645	-0.014			1.645	-0.005			1.645	0.051
	1.64667	-0.016			1.64667	-0.004			1.64667	0.053
	1.64833	-0.016			1.64833	-0.002			1.64833	0.053
	1.65	-0.015			1.65	-0.002			1.65	0.052
	1.65167	-0.015			1.65167	-0.004			1.65167	0.051
	1.65333	-0.017			1.65333	-0.005			1.65333	0.052
	1.655	-0.017			1.655	-0.004			1.655	0.054
	1.65667	-0.016			1.65667	-0.002			1.65667	0.054
	1.65833	-0.014			1.65833	-0.003			1.65833	0.054
	1.66	-0.015			1.66	-0.004			1.66	0.054
	1.66167	-0.017			1.66167	-0.002			1.66167	0.054
	1.66333	-0.016			1.66333	-0.001			1.66333	0.053
	1.665	-0.014			1.665	-0.002			1.665	0.051
	1.66667	-0.015			1.66667	-0.003			1.66667	0.05
	1.66833	-0.016			1.66833	-0.002			1.66833	0.051
	1.67	-0.016			1.67	0			1.67	0.051
	1.67167	-0.014			1.67167	0			1.67167	0.049
	1.67333	-0.014			1.67333	-0.001			1.67333	0.048
	1.675	-0.015			1.675	-0.001			1.675	0.049
	1.67667	-0.016			1.67667	0			1.67667	0.05
	1.67833	-0.015			1.67833	-0.001			1.67833	0.049
	1.68	-0.015			1.68	-0.002			1.68	0.048
	1.68167	-0.017			1.68167	-0.002			1.68167	0.049
	1.68333	-0.018			1.68333	-0.001			1.68333	0.049
	1.685	-0.017			1.685	0			1.685	0.048
	1.68667	-0.016			1.68667	-0.001			1.68667	0.048
	1.68833	-0.016			1.68833	-0.002			1.68833	0.048
	1.69	-0.017			1.69	-0.001			1.69	0.049
	1.69167	-0.015			1.69167	0			1.69167	0.049
	1.69333	-0.014			1.69333	-0.001			1.69333	0.049
	1.695	-0.014			1.695	-0.003			1.695	0.049
	1.69667	-0.016			1.69667	-0.003			1.69667	0.051
	1.69833	-0.016			1.69833	-0.002			1.69833	0.051
	1.7	-0.014			1.7	-0.004			1.7	0.051
	1.70167	-0.014			1.70167	-0.007			1.70167	0.05
	1.70333	-0.015			1.70333	-0.008			1.70333	0.051
	1.705	-0.015			1.705	-0.008			1.705	0.051
	1.70667	-0.013			1.70667	-0.009			1.70667	0.05
	1.70833	-0.012			1.70833	-0.011			1.70833	0.049
	1.71	-0.012			1.71	-0.011			1.71	0.05
	1.71167	-0.013			1.71167	-0.01			1.71167	0.052
	1.71333	-0.012			1.71333	-0.01			1.71333	0.051
	1.715	-0.012			1.715	-0.011			1.715	0.051
	1.71667	-0.012			1.71667	-0.012			1.71667	0.051
	1.71833	-0.013			1.71833	-0.012			1.71833	0.052
	1.72	-0.011			1.72	-0.012			1.72	0.051
	1.72167	-0.009			1.72167	-0.013			1.72167	0.05
	1.72333	-0.008			1.72333	-0.015			1.72333	0.05
	1.725	-0.009			1.725	-0.014			1.725	0.051
	1.72667	-0.009			1.72667	-0.013			1.72667	0.051
	1.72833	-0.006			1.72833	-0.013			1.72833	0.05
	1.73	-0.006			1.73	-0.015			1.73	0.049
	1.73167	-0.006			1.73167	-0.016			1.73167	0.05
	1.73333	-0.007			1.73333	-0.015			1.73333	0.05
	1.735	-0.006			1.735	-0.015			1.735	0.049
	1.73667	-0.005			1.73667	-0.016			1.73667	0.048
	1.73833	-0.006			1.73833	-0.016			1.73833	0.049
	1.74	-0.007			1.74	-0.014			1.74	0.05
	1.74167	-0.006			1.74167	-0.013			1.74167	0.05
	1.74333	-0.005			1.74333	-0.014			1.74333	0.049
	1.745	-0.006			1.745	-0.015			1.745	0.051
	1.74667	-0.008			1.74667	-0.014			1.74667	0.052
	1.74833	-0.008			1.74833	-0.013			1.74833	0.051
	1.75	-0.006			1.75	-0.014			1.75	0.048
	1.75167	-0.007			1.75167	-0.015			1.75167	0.047
	1.75333	-0.009			1.75333	-0.014			1.75333	0.048
	1.755	-0.009			1.755	-0.013			1.755	0.047
	1.75667	-0.008			1.75667	-0.013			1.75667	0.046
	1.75833	-0.008			1.75833	-0.015			1.75833	0.045
	1.76	-0.008			1.76	-0.016			1.76	0.046
	1.76167	-0.009			1.76167	-0.015			1.76167	0.047
	1.76333	-0.007			1.76333	-0.015			1.76333	0.045
	1.765	-0.006			1.765	-0.016			1.765	0.044
	1.76667	-0.007			1.76667	-0.018			1.76667	0.044
	1.76833	-0.007			1.76833	-0.017			1.76833	0.045
	1.77	-0.005			1.77	-0.017			1.77	0.044
	1.77167	-0.003			1.77167	-0.018			1.77167	0.042
	1.77333	-0.003			1.77333	-0.019			1.77333	0.041
	1.775	-0.005			1.775	-0.018			1.775	0.041
	1.77667	-0.004			1.77667	-0.016			1.77667	0.041
	1.77833	-0.002			1.77833	-0.016			1.77833	0.039
	1.78	-0.002			1.78	-0.017			1.78	0.039
	1.78167	-0.004			1.78167	-0.017			1.78167	0.039
	1.78333	-0.004			1.78333	-0.016			1.78333	0.039
	1.785	-0.003			1.785	-0.016			1.785	0.037
	1.78667	-0.003			1.78667	-0.018			1.78667	0.036
	1.78833	-0.005			1.78833	-0.018			1.78833	0.036
	1.79	-0.005			1.79	-0.016			1.79	0.037
	1.79167	-0.004			1.79167	-0.016			1.79167	0.036
	1.79333	-0.003			1.79333	-0.017			1.79333	0.036
	1.795	-0.004			1.795	-0.017			1.795	0.037
	1.79667	-0.006			1.79667	-0.016			1.79667	0.038
	1.79833	-0.005			1.79833	-0.015			1.79833	0.038
	1.8	-0.004			1.8	-0.015			1.8	0.038
	1.80167	-0.004			1.80167	-0.016			1.80167	0.038
	1.80333	-0.005			1.80333	-0.014			1.80333	0.039
	1.805	-0.005			1.805	-0.013			1.805	0.038
	1.80667	-0.004			1.80667	-0.013			1.80667	0.035
	1.80833	-0.004			1.80833	-0.015			1.80833	0.035
	1.81	-0.005			1.81	-0.014			1.81	0.036
	1.81167	-0.006			1.81167	-0.012			1.81167	0.036
	1.81333	-0.004			1.81333	-0.011			1.81333	0.035
	1.815	-0.003			1.815	-0.012			1.815	0.034
	1.81667	-0.003			1.81667	-0.011			1.81667	0.035
	1.81833	-0.003			1.81833	-0.008			1.81833	0.035
	1.82	-0.001			1.82	-0.006			1.82	0.033
	1.82167	0			1.82167	-0.006			1.82167	0.031
	1.82333	-0.001			1.82333	-0.006			1.82333	0.031
	1.825	-0.003			1.825	-0.004			1.825	0.03
	1.82667	-0.003			1.82667	-0.002			1.82667	0.028
	1.82833	-0.002			1.82833	-0.002			1.82833	0.026
	1.83	-0.004			1.83	-0.003			1.83	0.026
	1.83167	-0.006			1.83167	-0.003			1.83167	0.027
	1.83333	-0.006			1.83333	-0.002			1.83333	0.027
	1.835	-0.005			1.835	-0.003			1.835	0.025
	1.83667	-0.005			1.83667	-0.006			1.83667	0.025
	1.83833	-0.006			1.83833	-0.006			1.83833	0.025
	1.84	-0.007			1.84	-0.006			1.84	0.024
	1.84167	-0.006			1.84167	-0.006			1.84167	0.023
	1.84333	-0.006			1.84333	-0.009			1.84333	0.022
	1.845	-0.008			1.845	-0.01			1.845	0.022
	1.84667	-0.009			1.84667	-0.01			1.84667	0.022
	1.84833	-0.008			1.84833	-0.009			1.84833	0.021
	1.85	-0.008			1.85	-0.01			1.85	0.02
	1.85167	-0.009			1.85167	-0.011			1.85167	0.021
	1.85333	-0.011			1.85333	-0.01			1.85333	0.023
	1.855	-0.01			1.855	-0.009			1.855	0.022
	1.85667	-0.009			1.85667	-0.009			1.85667	0.022
	1.85833	-0.01			1.85833	-0.01			1.85833	0.023
	1.86	-0.011			1.86	-0.009			1.86	0.024
	1.86167	-0.011			1.86167	-0.007			1.86167	0.024
	1.86333	-0.01			1.86333	-0.006			1.86333	0.023
	1.865	-0.01			1.865	-0.007			1.865	0.023
	1.86667	-0.012			1.86667	-0.006			1.86667	0.024
	1.86833	-0.013			1.86833	-0.004			1.86833	0.024
	1.87	-0.012			1.87	-0.003			1.87	0.023
	1.87167	-0.012			1.87167	-0.004			1.87167	0.023
	1.87333	-0.013			1.87333	-0.004			1.87333	0.024
	1.875	-0.015			1.875	-0.003			1.875	0.025
	1.87667	-0.014			1.87667	-0.003			1.87667	0.024
	1.87833	-0.013			1.87833	-0.004			1.87833	0.022
	1.88	-0.014			1.88	-0.005			1.88	0.022
	1.88167	-0.015			1.88167	-0.004			1.88167	0.023
	1.88333	-0.014			1.88333	-0.003			1.88333	0.021
	1.885	-0.012			1.885	-0.003			1.885	0.019
	1.88667	-0.011			1.88667	-0.004			1.88667	0.019
	1.88833	-0.011			1.88833	-0.003			1.88833	0.019
	1.89	-0.01			1.89	-0.001			1.89	0.019
	1.89167	-0.008			1.89167	-0.001			1.89167	0.017
	1.89333	-0.008			1.89333	-0.003			1.89333	0.018
	1.895	-0.009			1.895	-0.003			1.895	0.018
	1.89667	-0.009			1.89667	-0.003			1.89667	0.018
	1.89833	-0.008			1.89833	-0.003			1.89833	0.016
	1.9	-0.007			1.9	-0.005			1.9	0.015
	1.90167	-0.008			1.90167	-0.006			1.90167	0.016
	1.90333	-0.009			1.90333	-0.006			1.90333	0.016
	1.905	-0.008			1.905	-0.006			1.905	0.015
	1.90667	-0.006			1.90667	-0.008			1.90667	0.014
	1.90833	-0.006			1.90833	-0.01			1.90833	0.016
	1.91	-0.008			1.91	-0.009			1.91	0.018
	1.91167	-0.007			1.91167	-0.008			1.91167	0.017
	1.91333	-0.006			1.91333	-0.009			1.91333	0.016
	1.915	-0.006			1.915	-0.01			1.915	0.017
	1.91667	-0.007			1.91667	-0.01			1.91667	0.018
	1.91833	-0.007			1.91833	-0.008			1.91833	0.018
	1.92	-0.006			1.92	-0.007			1.92	0.017
	1.92167	-0.006			1.92167	-0.009			1.92167	0.018
	1.92333	-0.007			1.92333	-0.009			1.92333	0.019
	1.925	-0.007			1.925	-0.008			1.925	0.019
	1.92667	-0.006			1.92667	-0.008			1.92667	0.018
	1.92833	-0.005			1.92833	-0.01			1.92833	0.018
	1.93	-0.006			1.93	-0.011			1.93	0.019
	1.93167	-0.007			1.93167	-0.01			1.93167	0.02
	1.93333	-0.006			1.93333	-0.009			1.93333	0.02
	1.935	-0.005			1.935	-0.011			1.935	0.019
	1.93667	-0.006			1.93667	-0.012			1.93667	0.021
	1.93833	-0.008			1.93833	-0.012			1.93833	0.022
	1.94	-0.007			1.94	-0.011			1.94	0.022
	1.94167	-0.005			1.94167	-0.011			1.94167	0.021
	1.94333	-0.005			1.94333	-0.012			1.94333	0.023
	1.945	-0.006			1.945	-0.012			1.945	0.025
	1.94667	-0.006			1.94667	-0.011			1.94667	0.027
	1.94833	-0.005			1.94833	-0.011			1.94833	0.027
	1.95	-0.005			1.95	-0.012			1.95	0.028
	1.95167	-0.006			1.95167	-0.012			1.95167	0.03
	1.95333	-0.008			1.95333	-0.01			1.95333	0.031
	1.955	-0.007			1.955	-0.009			1.955	0.03
	1.95667	-0.006			1.95667	-0.011			1.95667	0.03
	1.95833	-0.007			1.95833	-0.012			1.95833	0.031
	1.96	-0.008			1.96	-0.012			1.96	0.031
	1.96167	-0.007			1.96167	-0.011			1.96167	0.03
	1.96333	-0.006			1.96333	-0.013			1.96333	0.029
	1.965	-0.006			1.965	-0.015			1.965	0.029
	1.96667	-0.008			1.96667	-0.015			1.96667	0.029
	1.96833	-0.008			1.96833	-0.015			1.96833	0.027
	1.97	-0.006			1.97	-0.015			1.97	0.026
	1.97167	-0.006			1.97167	-0.017			1.97167	0.026
	1.97333	-0.006			1.97333	-0.017			1.97333	0.026
	1.975	-0.007			1.975	-0.016			1.975	0.026
	1.97667	-0.006			1.97667	-0.016			1.97667	0.025
	1.97833	-0.006			1.97833	-0.017			1.97833	0.026
	1.98	-0.007			1.98	-0.017			1.98	0.027
	1.98167	-0.008			1.98167	-0.014			1.98167	0.026
	1.98333	-0.007			1.98333	-0.013			1.98333	0.025
	1.985	-0.006			1.985	-0.014			1.985	0.024
	1.98667	-0.007			1.98667	-0.014			1.98667	0.025
	1.98833	-0.009			1.98833	-0.013			1.98833	0.025
	1.99	-0.008			1.99	-0.012			1.99	0.023
	1.99167	-0.007			1.99167	-0.012			1.99167	0.023
	1.99333	-0.008			1.99333	-0.013			1.99333	0.023
	1.995	-0.009			1.995	-0.012			1.995	0.024
	1.99667	-0.01			1.99667	-0.01			1.99667	0.022
	1.99833	-0.008			1.99833	-0.01			1.99833	0.021
	2	-0.008			2	-0.011			2	0.021
	2.00167	-0.01			2.00167	-0.01			2.00167	0.021
	2.00333	-0.011			2.00333	-0.009			2.00333	0.021
	2.005	-0.009			2.005	-0.009			2.005	0.02
	2.00667	-0.009			2.00667	-0.011			2.00667	0.02
	2.00833	-0.01			2.00833	-0.012			2.00833	0.022
	2.01	-0.011			2.01	-0.012			2.01	0.023
	2.01167	-0.009			2.01167	-0.012			2.01167	0.023
	2.01333	-0.007			2.01333	-0.013			2.01333	0.024
	2.015	-0.007			2.015	-0.014			2.015	0.025
	2.01667	-0.007			2.01667	-0.013			2.01667	0.026
	2.01833	-0.006			2.01833	-0.012			2.01833	0.026
	2.02	-0.004			2.02	-0.014			2.02	0.025
	2.02167	-0.004			2.02167	-0.016			2.02167	0.027
	2.02333	-0.004			2.02333	-0.016			2.02333	0.027
	2.025	-0.004			2.025	-0.016			2.025	0.026
	2.02667	-0.002			2.02667	-0.017			2.02667	0.024
	2.02833	-0.002			2.02833	-0.019			2.02833	0.024
	2.03	-0.003			2.03	-0.02			2.03	0.024
	2.03167	-0.004			2.03167	-0.02			2.03167	0.023
	2.03333	-0.003			2.03333	-0.02			2.03333	0.021
	2.035	-0.002			2.035	-0.022			2.035	0.02
	2.03667	-0.003			2.03667	-0.023			2.03667	0.021
	2.03833	-0.004			2.03833	-0.023			2.03833	0.021
	2.04	-0.002			2.04	-0.022			2.04	0.019
	2.04167	-0.001			2.04167	-0.023			2.04167	0.018
	2.04333	-0.002			2.04333	-0.024			2.04333	0.018
	2.045	-0.004			2.045	-0.024			2.045	0.018
	2.04667	-0.003			2.04667	-0.023			2.04667	0.016
	2.04833	-0.002			2.04833	-0.023			2.04833	0.015
	2.05	-0.004			2.05	-0.025			2.05	0.015
	2.05167	-0.006			2.05167	-0.025			2.05167	0.015
	2.05333	-0.006			2.05333	-0.024			2.05333	0.014
	2.055	-0.004			2.055	-0.024			2.055	0.012
	2.05667	-0.004			2.05667	-0.027			2.05667	0.011
	2.05833	-0.006			2.05833	-0.028			2.05833	0.011
	2.06	-0.007			2.06	-0.027			2.06	0.01
	2.06167	-0.006			2.06167	-0.027			2.06167	0.008
	2.06333	-0.005			2.06333	-0.029			2.06333	0.008
	2.065	-0.005			2.065	-0.03			2.065	0.008
	2.06667	-0.006			2.06667	-0.03			2.06667	0.008
	2.06833	-0.005			2.06833	-0.03			2.06833	0.007
	2.07	-0.003			2.07	-0.031			2.07	0.006
	2.07167	-0.004			2.07167	-0.033			2.07167	0.006
	2.07333	-0.005			2.07333	-0.034			2.07333	0.006
	2.075	-0.005			2.075	-0.033			2.075	0.006
	2.07667	-0.003			2.07667	-0.034			2.07667	0.006
	2.07833	-0.003			2.07833	-0.036			2.07833	0.008
	2.08	-0.004			2.08	-0.036			2.08	0.009
	2.08167	-0.004			2.08167	-0.035			2.08167	0.009
	2.08333	-0.002			2.08333	-0.035			2.08333	0.009
	2.085	-0.002			2.085	-0.036			2.085	0.01
	2.08667	-0.002			2.08667	-0.036			2.08667	0.011
	2.08833	-0.003			2.08833	-0.036			2.08833	0.011
	2.09	-0.002			2.09	-0.036			2.09	0.01
	2.09167	-0.002			2.09167	-0.039			2.09167	0.01
	2.09333	-0.003			2.09333	-0.04			2.09333	0.01
	2.095	-0.005			2.095	-0.04			2.095	0.009
	2.09667	-0.004			2.09667	-0.039			2.09667	0.008
	2.09833	-0.003			2.09833	-0.04			2.09833	0.007
	2.1	-0.003			2.1	-0.042			2.1	0.009
	2.10167	-0.005			2.10167	-0.042			2.10167	0.009
	2.10333	-0.005			2.10333	-0.041			2.10333	0.009
	2.105	-0.003			2.105	-0.042			2.105	0.009
	2.10667	-0.003			2.10667	-0.045			2.10667	0.01
	2.10833	-0.005			2.10833	-0.046			2.10833	0.011
	2.11	-0.005			2.11	-0.046			2.11	0.01
	2.11167	-0.004			2.11167	-0.047			2.11167	0.009
	2.11333	-0.003			2.11333	-0.05			2.11333	0.01
	2.115	-0.005			2.115	-0.051			2.115	0.012
	2.11667	-0.006			2.11667	-0.05			2.11667	0.012
	2.11833	-0.005			2.11833	-0.05			2.11833	0.012
	2.12	-0.004			2.12	-0.051			2.12	0.012
	2.12167	-0.005			2.12167	-0.051			2.12167	0.014
	2.12333	-0.006			2.12333	-0.05			2.12333	0.014
	2.125	-0.006			2.125	-0.049			2.125	0.013
	2.12667	-0.004			2.12667	-0.05			2.12667	0.014
	2.12833	-0.004			2.12833	-0.05			2.12833	0.016
	2.13	-0.004			2.13	-0.049			2.13	0.017
	2.13167	-0.003			2.13167	-0.047			2.13167	0.015
	2.13333	-0.002			2.13333	-0.047			2.13333	0.015
	2.135	-0.003			2.135	-0.049			2.135	0.016
	2.13667	-0.005			2.13667	-0.049			2.13667	0.018
	2.13833	-0.005			2.13833	-0.047			2.13833	0.018
	2.14	-0.004			2.14	-0.046			2.14	0.017
	2.14167	-0.003			2.14167	-0.048			2.14167	0.017
	2.14333	-0.005			2.14333	-0.048			2.14333	0.018
	2.145	-0.007			2.145	-0.046			2.145	0.017
	2.14667	-0.006			2.14667	-0.045			2.14667	0.016
	2.14833	-0.005			2.14833	-0.045			2.14833	0.016
	2.15	-0.006			2.15	-0.046			2.15	0.018
	2.15167	-0.008			2.15167	-0.045			2.15167	0.018
	2.15333	-0.006			2.15333	-0.043			2.15333	0.017
	2.155	-0.005			2.155	-0.042			2.155	0.016
	2.15667	-0.005			2.15667	-0.043			2.15667	0.018
	2.15833	-0.007			2.15833	-0.042			2.15833	0.019
	2.16	-0.006			2.16	-0.04			2.16	0.018
	2.16167	-0.005			2.16167	-0.039			2.16167	0.017
	2.16333	-0.004			2.16333	-0.04			2.16333	0.018
	2.165	-0.006			2.165	-0.04			2.165	0.019
	2.16667	-0.006			2.16667	-0.038			2.16667	0.017
	2.16833	-0.005			2.16833	-0.037			2.16833	0.016
	2.17	-0.004			2.17	-0.038			2.17	0.017
	2.17167	-0.006			2.17167	-0.039			2.17167	0.018
	2.17333	-0.007			2.17333	-0.037			2.17333	0.018
	2.175	-0.006			2.175	-0.036			2.175	0.017
	2.17667	-0.005			2.17667	-0.037			2.17667	0.018
	2.17833	-0.005			2.17833	-0.038			2.17833	0.019
	2.18	-0.005			2.18	-0.037			2.18	0.019
	2.18167	-0.004			2.18167	-0.035			2.18167	0.019
	2.18333	-0.002			2.18333	-0.035			2.18333	0.018
	2.185	-0.002			2.185	-0.035			2.185	0.019
	2.18667	-0.003			2.18667	-0.034			2.18667	0.02
	2.18833	-0.003			2.18833	-0.032			2.18833	0.018
	2.19	-0.002			2.19	-0.031			2.19	0.017
	2.19167	-0.002			2.19167	-0.032			2.19167	0.019
	2.19333	-0.003			2.19333	-0.032			2.19333	0.021
	2.195	-0.003			2.195	-0.031			2.195	0.021
	2.19667	-0.001			2.19667	-0.03			2.19667	0.021
	2.19833	0			2.19833	-0.031			2.19833	0.021
	2.2	-0.001			2.2	-0.031			2.2	0.022
	2.20167	-0.001			2.20167	-0.03			2.20167	0.021
	2.20333	0			2.20333	-0.029			2.20333	0.02
	2.205	0.001			2.205	-0.03			2.205	0.02
	2.20667	0			2.20667	-0.031			2.20667	0.021
	2.20833	-0.002			2.20833	-0.031			2.20833	0.021
	2.21	-0.003			2.21	-0.03			2.21	0.02
	2.21167	-0.002			2.21167	-0.029			2.21167	0.02
	2.21333	-0.003			2.21333	-0.03			2.21333	0.022
	2.215	-0.005			2.215	-0.029			2.215	0.024
	2.21667	-0.005			2.21667	-0.027			2.21667	0.025
	2.21833	-0.004			2.21833	-0.026			2.21833	0.026
	2.22	-0.004			2.22	-0.027			2.22	0.028
	2.22167	-0.006			2.22167	-0.027			2.22167	0.029
	2.22333	-0.007			2.22333	-0.024			2.22333	0.029
	2.225	-0.006			2.225	-0.023			2.225	0.028
	2.22667	-0.005			2.22667	-0.024			2.22667	0.029
	2.22833	-0.006			2.22833	-0.024			2.22833	0.03
	2.23	-0.008			2.23	-0.023			2.23	0.03
	2.23167	-0.007			2.23167	-0.022			2.23167	0.029
	2.23333	-0.005			2.23333	-0.023			2.23333	0.03
	2.235	-0.005			2.235	-0.024			2.235	0.032
	2.23667	-0.007			2.23667	-0.024			2.23667	0.033
	2.23833	-0.006			2.23833	-0.023			2.23833	0.032
	2.24	-0.005			2.24	-0.024			2.24	0.032
	2.24167	-0.006			2.24167	-0.026			2.24167	0.033
	2.24333	-0.008			2.24333	-0.027			2.24333	0.034
	2.245	-0.009			2.245	-0.027			2.245	0.034
	2.24667	-0.008			2.24667	-0.028			2.24667	0.033
	2.24833	-0.008			2.24833	-0.031			2.24833	0.033
	2.25	-0.01			2.25	-0.033			2.25	0.033
	2.25167	-0.01			2.25167	-0.033			2.25167	0.032
	2.25333	-0.008			2.25333	-0.033			2.25333	0.03
	2.255	-0.007			2.255	-0.035			2.255	0.029
	2.25667	-0.008			2.25667	-0.036			2.25667	0.029
	2.25833	-0.009			2.25833	-0.035			2.25833	0.028
	2.26	-0.008			2.26	-0.034			2.26	0.027
	2.26167	-0.007			2.26167	-0.035			2.26167	0.027
	2.26333	-0.007			2.26333	-0.036			2.26333	0.028
	2.265	-0.008			2.265	-0.035			2.265	0.028
	2.26667	-0.008			2.26667	-0.034			2.26667	0.027
	2.26833	-0.007			2.26833	-0.034			2.26833	0.027
	2.27	-0.006			2.27	-0.036			2.27	0.028
	2.27167	-0.007			2.27167	-0.037			2.27167	0.029
	2.27333	-0.007			2.27333	-0.036			2.27333	0.028
	2.275	-0.005			2.275	-0.037			2.275	0.028
	2.27667	-0.004			2.27667	-0.039			2.27667	0.029
	2.27833	-0.005			2.27833	-0.04			2.27833	0.03
	2.28	-0.006			2.28	-0.04			2.28	0.029
	2.28167	-0.006			2.28167	-0.039			2.28167	0.029
	2.28333	-0.005			2.28333	-0.041			2.28333	0.03
	2.285	-0.006			2.285	-0.042			2.285	0.031
	2.28667	-0.008			2.28667	-0.042			2.28667	0.031
	2.28833	-0.006			2.28833	-0.041			2.28833	0.03
	2.29	-0.004			2.29	-0.042			2.29	0.029
	2.29167	-0.004			2.29167	-0.044			2.29167	0.03
	2.29333	-0.006			2.29333	-0.043			2.29333	0.029
	2.295	-0.006			2.295	-0.042			2.295	0.027
	2.29667	-0.004			2.29667	-0.042			2.29667	0.027
	2.29833	-0.004			2.29833	-0.043			2.29833	0.028
	2.3	-0.005			2.3	-0.042			2.3	0.029
	2.30167	-0.006			2.30167	-0.04			2.30167	0.028
	2.30333	-0.004			2.30333	-0.04			2.30333	0.027
	2.305	-0.003			2.305	-0.042			2.305	0.028
	2.30667	-0.005			2.30667	-0.043			2.30667	0.029
	2.30833	-0.005			2.30833	-0.043			2.30833	0.029
	2.31	-0.004			2.31	-0.043			2.31	0.028
	2.31167	-0.003			2.31167	-0.043			2.31167	0.028
	2.31333	-0.003			2.31333	-0.044			2.31333	0.029
	2.315	-0.004			2.315	-0.042			2.315	0.028
	2.31667	-0.003			2.31667	-0.041			2.31667	0.027
	2.31833	-0.001			2.31833	-0.042			2.31833	0.027
	2.32	0			2.32	-0.043			2.32	0.029
	2.32167	-0.001			2.32167	-0.043			2.32167	0.03
	2.32333	-0.001			2.32333	-0.042			2.32333	0.03
	2.325	0			2.325	-0.042			2.325	0.031
	2.32667	0.001			2.32667	-0.043			2.32667	0.033
	2.32833	0			2.32833	-0.043			2.32833	0.034
	2.33	0			2.33	-0.041			2.33	0.033
	2.33167	0.002			2.33167	-0.039			2.33167	0.032
	2.33333	0.003			2.33333	-0.04			2.33333	0.033
	2.335	0.003			2.335	-0.04			2.335	0.034
	2.33667	0.003			2.33667	-0.038			2.33667	0.033
	2.33833	0.004			2.33833	-0.037			2.33833	0.033
	2.34	0.005			2.34	-0.037			2.34	0.034
	2.34167	0.004			2.34167	-0.038			2.34167	0.036
	2.34333	0.002			2.34333	-0.037			2.34333	0.036
	2.345	0.002			2.345	-0.035			2.345	0.035
	2.34667	0.003			2.34667	-0.036			2.34667	0.036
	2.34833	0.003			2.34833	-0.037			2.34833	0.038
	2.35	0.001			2.35	-0.037			2.35	0.038
	2.35167	0			2.35167	-0.036			2.35167	0.038
	2.35333	0			2.35333	-0.037			2.35333	0.038
	2.355	-0.001			2.355	-0.038			2.355	0.039
	2.35667	-0.003			2.35667	-0.039			2.35667	0.04
	2.35833	-0.005			2.35833	-0.038			2.35833	0.04
	2.36	-0.004			2.36	-0.037			2.36	0.04
	2.36167	-0.004			2.36167	-0.038			2.36167	0.041
	2.36333	-0.005			2.36333	-0.038			2.36333	0.042
	2.365	-0.006			2.365	-0.037			2.365	0.042
	2.36667	-0.005			2.36667	-0.037			2.36667	0.041
	2.36833	-0.004			2.36833	-0.038			2.36833	0.041
	2.37	-0.005			2.37	-0.04			2.37	0.042
	2.37167	-0.006			2.37167	-0.039			2.37167	0.041
	2.37333	-0.006			2.37333	-0.037			2.37333	0.04
	2.375	-0.004			2.375	-0.038			2.375	0.04
	2.37667	-0.004			2.37667	-0.038			2.37667	0.041
	2.37833	-0.006			2.37833	-0.038			2.37833	0.041
	2.38	-0.006			2.38	-0.037			2.38	0.04
	2.38167	-0.005			2.38167	-0.036			2.38167	0.04
	2.38333	-0.005			2.38333	-0.038			2.38333	0.042
	2.385	-0.007			2.385	-0.038			2.385	0.043
	2.38667	-0.008			2.38667	-0.038			2.38667	0.042
	2.38833	-0.007			2.38833	-0.037			2.38833	0.041
	2.39	-0.007			2.39	-0.038			2.39	0.041
	2.39167	-0.008			2.39167	-0.039			2.39167	0.042
	2.39333	-0.01			2.39333	-0.039			2.39333	0.041
	2.395	-0.009			2.395	-0.038			2.395	0.04
	2.39667	-0.008			2.39667	-0.039			2.39667	0.04
	2.39833	-0.01			2.39833	-0.041			2.39833	0.041
	2.4	-0.013			2.4	-0.041			2.4	0.04
	2.40167	-0.013			2.40167	-0.041			2.40167	0.039
	2.40333	-0.012			2.40333	-0.042			2.40333	0.038
	2.405	-0.012			2.405	-0.045			2.405	0.039
	2.40667	-0.013			2.40667	-0.046			2.40667	0.038
	2.40833	-0.013			2.40833	-0.046			2.40833	0.037
	2.41	-0.011			2.41	-0.048			2.41	0.036
	2.41167	-0.011			2.41167	-0.051			2.41167	0.037
	2.41333	-0.012			2.41333	-0.052			2.41333	0.037
	2.415	-0.012			2.415	-0.053			2.415	0.036
	2.41667	-0.011			2.41667	-0.053			2.41667	0.035
	2.41833	-0.01			2.41833	-0.054			2.41833	0.036
	2.42	-0.011			2.42	-0.055			2.42	0.036
	2.42167	-0.012			2.42167	-0.055			2.42167	0.036
	2.42333	-0.012			2.42333	-0.054			2.42333	0.034
	2.425	-0.01			2.425	-0.055			2.425	0.034
	2.42667	-0.01			2.42667	-0.056			2.42667	0.034
	2.42833	-0.012			2.42833	-0.056			2.42833	0.033
	2.43	-0.012			2.43	-0.054			2.43	0.031
	2.43167	-0.011			2.43167	-0.055			2.43167	0.031
	2.43333	-0.012			2.43333	-0.057			2.43333	0.031
	2.435	-0.013			2.435	-0.058			2.435	0.032
	2.43667	-0.012			2.43667	-0.058			2.43667	0.03
	2.43833	-0.01			2.43833	-0.059			2.43833	0.03
	2.44	-0.01			2.44	-0.062			2.44	0.031
	2.44167	-0.012			2.44167	-0.064			2.44167	0.031
	2.44333	-0.014			2.44333	-0.064			2.44333	0.03
	2.445	-0.015			2.445	-0.064			2.445	0.03
	2.44667	-0.014			2.44667	-0.065			2.44667	0.031
	2.44833	-0.015			2.44833	-0.067			2.44833	0.031
	2.45	-0.017			2.45	-0.066			2.45	0.031
	2.45167	-0.017			2.45167	-0.065			2.45167	0.03
	2.45333	-0.016			2.45333	-0.065			2.45333	0.032
	2.455	-0.016			2.455	-0.067			2.455	0.033
	2.45667	-0.017			2.45667	-0.068			2.45667	0.033
	2.45833	-0.017			2.45833	-0.068			2.45833	0.032
	2.46	-0.015			2.46	-0.069			2.46	0.032
	2.46167	-0.015			2.46167	-0.071			2.46167	0.033
	2.46333	-0.016			2.46333	-0.072			2.46333	0.032
	2.465	-0.017			2.465	-0.071			2.465	0.031
	2.46667	-0.015			2.46667	-0.072			2.46667	0.03
	2.46833	-0.014			2.46833	-0.074			2.46833	0.03
	2.47	-0.015			2.47	-0.074			2.47	0.031
	2.47167	-0.015			2.47167	-0.073			2.47167	0.03
	2.47333	-0.014			2.47333	-0.073			2.47333	0.03
	2.475	-0.013			2.475	-0.074			2.475	0.032
	2.47667	-0.015			2.47667	-0.075			2.47667	0.034
	2.47833	-0.018			2.47833	-0.074			2.47833	0.034
	2.48	-0.018			2.48	-0.073			2.48	0.033
	2.48167	-0.016			2.48167	-0.073			2.48167	0.034
	2.48333	-0.016			2.48333	-0.074			2.48333	0.035
	2.485	-0.017			2.485	-0.074			2.485	0.034
	2.48667	-0.017			2.48667	-0.072			2.48667	0.033
	2.48833	-0.016			2.48833	-0.072			2.48833	0.034
	2.49	-0.015			2.49	-0.072			2.49	0.036
	2.49167	-0.016			2.49167	-0.072			2.49167	0.036
	2.49333	-0.016			2.49333	-0.071			2.49333	0.034
	2.495	-0.015			2.495	-0.07			2.495	0.033
	2.49667	-0.014			2.49667	-0.071			2.49667	0.034
	2.49833	-0.016			2.49833	-0.073			2.49833	0.033
	2.5	-0.017			2.5	-0.072			2.5	0.031
	2.50167	-0.015			2.50167	-0.072			2.50167	0.03
	2.50333	-0.014			2.50333	-0.074			2.50333	0.03
	2.505	-0.015			2.505	-0.075			2.505	0.03
	2.50667	-0.017			2.50667	-0.074			2.50667	0.029
	2.50833	-0.017			2.50833	-0.073			2.50833	0.028
	2.51	-0.017			2.51	-0.073			2.51	0.029
	2.51167	-0.018			2.51167	-0.075			2.51167	0.031
	2.51333	-0.021			2.51333	-0.075			2.51333	0.031
	2.515	-0.021			2.515	-0.074			2.515	0.03
	2.51667	-0.02			2.51667	-0.073			2.51667	0.031
	2.51833	-0.019			2.51833	-0.074			2.51833	0.033
	2.52	-0.02			2.52	-0.074			2.52	0.034
	2.52167	-0.019			2.52167	-0.072			2.52167	0.034
	2.52333	-0.017			2.52333	-0.071			2.52333	0.034
	2.525	-0.016			2.525	-0.073			2.525	0.034
	2.52667	-0.016			2.52667	-0.074			2.52667	0.034
	2.52833	-0.016			2.52833	-0.073			2.52833	0.033
	2.53	-0.014			2.53	-0.073			2.53	0.032
	2.53167	-0.012			2.53167	-0.074			2.53167	0.032
	2.53333	-0.012			2.53333	-0.076			2.53333	0.032
	2.535	-0.012			2.535	-0.076			2.535	0.031
	2.53667	-0.011			2.53667	-0.075			2.53667	0.029
	2.53833	-0.01			2.53833	-0.076			2.53833	0.029
	2.54	-0.01			2.54	-0.078			2.54	0.028
	2.54167	-0.013			2.54167	-0.079			2.54167	0.027
	2.54333	-0.013			2.54333	-0.078			2.54333	0.026
	2.545	-0.013			2.545	-0.078			2.545	0.027
	2.54667	-0.014			2.54667	-0.08			2.54667	0.028
	2.54833	-0.016			2.54833	-0.081			2.54833	0.028
	2.55	-0.016			2.55	-0.08			2.55	0.026
	2.55167	-0.015			2.55167	-0.079			2.55167	0.026
	2.55333	-0.014			2.55333	-0.079			2.55333	0.026
	2.555	-0.015			2.555	-0.079			2.555	0.026
	2.55667	-0.016			2.55667	-0.078			2.55667	0.024
	2.55833	-0.015			2.55833	-0.077			2.55833	0.023
	2.56	-0.013			2.56	-0.076			2.56	0.025
	2.56167	-0.013			2.56167	-0.076			2.56167	0.026
	2.56333	-0.013			2.56333	-0.074			2.56333	0.025
	2.565	-0.011			2.565	-0.072			2.565	0.024
	2.56667	-0.009			2.56667	-0.071			2.56667	0.025
	2.56833	-0.008			2.56833	-0.072			2.56833	0.026
	2.57	-0.009			2.57	-0.072			2.57	0.026
	2.57167	-0.009			2.57167	-0.07			2.57167	0.025
	2.57333	-0.007			2.57333	-0.07			2.57333	0.026
	2.575	-0.006			2.575	-0.072			2.575	0.027
	2.57667	-0.008			2.57667	-0.072			2.57667	0.027
	2.57833	-0.011			2.57833	-0.07			2.57833	0.026
	2.58	-0.012			2.58	-0.069			2.58	0.025
	2.58167	-0.012			2.58167	-0.069			2.58167	0.026
	2.58333	-0.014			2.58333	-0.071			2.58333	0.027
	2.585	-0.016			2.585	-0.07			2.585	0.026
	2.58667	-0.016			2.58667	-0.069			2.58667	0.025
	2.58833	-0.015			2.58833	-0.069			2.58833	0.027
	2.59	-0.017			2.59	-0.069			2.59	0.028
	2.59167	-0.019			2.59167	-0.068			2.59167	0.028
	2.59333	-0.02			2.59333	-0.066			2.59333	0.028
	2.595	-0.02			2.595	-0.067			2.595	0.028
	2.59667	-0.02			2.59667	-0.07			2.59667	0.029
	2.59833	-0.022			2.59833	-0.071			2.59833	0.029
	2.6	-0.023			2.6	-0.071			2.6	0.028
	2.60167	-0.022			2.60167	-0.071			2.60167	0.028
	2.60333	-0.022			2.60333	-0.073			2.60333	0.03
	2.605	-0.024			2.605	-0.075			2.605	0.03
	2.60667	-0.027			2.60667	-0.075			2.60667	0.028
	2.60833	-0.027			2.60833	-0.075			2.60833	0.028
	2.61	-0.029			2.61	-0.076			2.61	0.029
	2.61167	-0.033			2.61167	-0.077			2.61167	0.03
	2.61333	-0.037			2.61333	-0.076			2.61333	0.029
	2.615	-0.04			2.615	-0.075			2.615	0.029
	2.61667	-0.04			2.61667	-0.075			2.61667	0.03
	2.61833	-0.042			2.61833	-0.076			2.61833	0.03
	2.62	-0.045			2.62	-0.076			2.62	0.028
	2.62167	-0.045			2.62167	-0.075			2.62167	0.027
	2.62333	-0.044			2.62333	-0.075			2.62333	0.027
	2.625	-0.045			2.625	-0.076			2.625	0.027
	2.62667	-0.047			2.62667	-0.076			2.62667	0.026
	2.62833	-0.047			2.62833	-0.075			2.62833	0.024
	2.63	-0.046			2.63	-0.075			2.63	0.024
	2.63167	-0.046			2.63167	-0.076			2.63167	0.024
	2.63333	-0.047			2.63333	-0.077			2.63333	0.024
	2.635	-0.049			2.635	-0.076			2.635	0.022
	2.63667	-0.048			2.63667	-0.074			2.63667	0.022
	2.63833	-0.047			2.63833	-0.074			2.63833	0.022
	2.64	-0.048			2.64	-0.075			2.64	0.022
	2.64167	-0.051			2.64167	-0.074			2.64167	0.02
	2.64333	-0.052			2.64333	-0.073			2.64333	0.019
	2.645	-0.052			2.645	-0.073			2.645	0.02
	2.64667	-0.054			2.64667	-0.074			2.64667	0.021
	2.64833	-0.056			2.64833	-0.074			2.64833	0.021
	2.65	-0.057			2.65	-0.073			2.65	0.021
	2.65167	-0.057			2.65167	-0.073			2.65167	0.023
	2.65333	-0.058			2.65333	-0.075			2.65333	0.025
	2.655	-0.06			2.655	-0.075			2.655	0.025
	2.65667	-0.062			2.65667	-0.073			2.65667	0.024
	2.65833	-0.062			2.65833	-0.072			2.65833	0.025
	2.66	-0.061			2.66	-0.073			2.66	0.028
	2.66167	-0.062			2.66167	-0.074			2.66167	0.029
	2.66333	-0.063			2.66333	-0.073			2.66333	0.029
	2.665	-0.062			2.665	-0.071			2.665	0.029
	2.66667	-0.06			2.66667	-0.073			2.66667	0.03
	2.66833	-0.06			2.66833	-0.074			2.66833	0.031
	2.67	-0.061			2.67	-0.073			2.67	0.03
	2.67167	-0.06			2.67167	-0.072			2.67167	0.03
	2.67333	-0.059			2.67333	-0.072			2.67333	0.031
	2.675	-0.059			2.675	-0.073			2.675	0.031
	2.67667	-0.062			2.67667	-0.073			2.67667	0.031
	2.67833	-0.063			2.67833	-0.071			2.67833	0.029
	2.68	-0.063			2.68	-0.07			2.68	0.029
	2.68167	-0.063			2.68167	-0.071			2.68167	0.03
	2.68333	-0.065			2.68333	-0.072			2.68333	0.029
	2.685	-0.066			2.685	-0.071			2.685	0.027
	2.68667	-0.065			2.68667	-0.07			2.68667	0.027
	2.68833	-0.064			2.68833	-0.072			2.68833	0.028
	2.69	-0.065			2.69	-0.073			2.69	0.028
	2.69167	-0.065			2.69167	-0.073			2.69167	0.027
	2.69333	-0.063			2.69333	-0.072			2.69333	0.027
	2.695	-0.061			2.695	-0.073			2.695	0.028
	2.69667	-0.061			2.69667	-0.075			2.69667	0.029
	2.69833	-0.063			2.69833	-0.074			2.69833	0.027
	2.7	-0.062			2.7	-0.073			2.7	0.026
	2.70167	-0.061			2.70167	-0.073			2.70167	0.027
	2.70333	-0.062			2.70333	-0.075			2.70333	0.027
	2.705	-0.064			2.705	-0.076			2.705	0.026
	2.70667	-0.066			2.70667	-0.074			2.70667	0.025
	2.70833	-0.065			2.70833	-0.073			2.70833	0.024
	2.71	-0.066			2.71	-0.074			2.71	0.025
	2.71167	-0.068			2.71167	-0.075			2.71167	0.023
	2.71333	-0.071			2.71333	-0.074			2.71333	0.022
	2.715	-0.07			2.715	-0.073			2.715	0.021
	2.71667	-0.069			2.71667	-0.074			2.71667	0.022
	2.71833	-0.071			2.71833	-0.075			2.71833	0.022
	2.72	-0.073			2.72	-0.074			2.72	0.021
	2.72167	-0.072			2.72167	-0.073			2.72167	0.02
	2.72333	-0.071			2.72333	-0.074			2.72333	0.02
	2.725	-0.072			2.725	-0.076			2.725	0.019
	2.72667	-0.073			2.72667	-0.076			2.72667	0.017
	2.72833	-0.072			2.72833	-0.076			2.72833	0.016
	2.73	-0.07			2.73	-0.077			2.73	0.016
	2.73167	-0.07			2.73167	-0.08			2.73167	0.016
	2.73333	-0.07			2.73333	-0.082			2.73333	0.015
	2.735	-0.07			2.735	-0.082			2.735	0.014
	2.73667	-0.069			2.73667	-0.084			2.73667	0.015
	2.73833	-0.068			2.73833	-0.087			2.73833	0.017
	2.74	-0.069			2.74	-0.089			2.74	0.017
	2.74167	-0.071			2.74167	-0.089			2.74167	0.016
	2.74333	-0.072			2.74333	-0.091			2.74333	0.017
	2.745	-0.073			2.745	-0.094			2.745	0.018
	2.74667	-0.076			2.74667	-0.097			2.74667	0.018
	2.74833	-0.078			2.74833	-0.098			2.74833	0.017
	2.75	-0.077			2.75	-0.098			2.75	0.017
	2.75167	-0.075			2.75167	-0.101			2.75167	0.018
	2.75333	-0.075			2.75333	-0.104			2.75333	0.019
	2.755	-0.076			2.755	-0.105			2.755	0.018
	2.75667	-0.075			2.75667	-0.105			2.75667	0.017
	2.75833	-0.073			2.75833	-0.107			2.75833	0.018
	2.76	-0.072			2.76	-0.109			2.76	0.019
	2.76167	-0.073			2.76167	-0.11			2.76167	0.018
	2.76333	-0.073			2.76333	-0.11			2.76333	0.017
	2.765	-0.071			2.765	-0.112			2.765	0.017
	2.76667	-0.071			2.76667	-0.114			2.76667	0.018
	2.76833	-0.073			2.76833	-0.117			2.76833	0.018
	2.77	-0.074			2.77	-0.119			2.77	0.017
	2.77167	-0.074			2.77167	-0.12			2.77167	0.018
	2.77333	-0.073			2.77333	-0.124			2.77333	0.019
	2.775	-0.075			2.775	-0.127			2.775	0.02
	2.77667	-0.078			2.77667	-0.127			2.77667	0.019
	2.77833	-0.078			2.77833	-0.128			2.77833	0.019
	2.78	-0.077			2.78	-0.129			2.78	0.021
	2.78167	-0.078			2.78167	-0.131			2.78167	0.022
	2.78333	-0.079			2.78333	-0.131			2.78333	0.021
	2.785	-0.079			2.785	-0.13			2.785	0.021
	2.78667	-0.078			2.78667	-0.13			2.78667	0.022
	2.78833	-0.077			2.78833	-0.131			2.78833	0.023
	2.79	-0.078			2.79	-0.132			2.79	0.022
	2.79167	-0.078			2.79167	-0.131			2.79167	0.021
	2.79333	-0.076			2.79333	-0.13			2.79333	0.022
	2.795	-0.075			2.795	-0.132			2.795	0.023
	2.79667	-0.075			2.79667	-0.134			2.79667	0.023
	2.79833	-0.076			2.79833	-0.133			2.79833	0.022
	2.8	-0.075			2.8	-0.133			2.8	0.022
	2.80167	-0.074			2.80167	-0.135			2.80167	0.024
	2.80333	-0.075			2.80333	-0.137			2.80333	0.025
	2.805	-0.077			2.805	-0.137			2.805	0.025
	2.80667	-0.078			2.80667	-0.136			2.80667	0.025
	2.80833	-0.077			2.80833	-0.136			2.80833	0.027
	2.81	-0.077			2.81	-0.138			2.81	0.028
	2.81167	-0.079			2.81167	-0.138			2.81167	0.028
	2.81333	-0.079			2.81333	-0.137			2.81333	0.029
	2.815	-0.077			2.815	-0.138			2.815	0.031
	2.81667	-0.077			2.81667	-0.139			2.81667	0.033
	2.81833	-0.079			2.81833	-0.139			2.81833	0.033
	2.82	-0.08			2.82	-0.137			2.82	0.032
	2.82167	-0.078			2.82167	-0.137			2.82167	0.032
	2.82333	-0.077			2.82333	-0.138			2.82333	0.034
	2.825	-0.078			2.825	-0.14			2.825	0.034
	2.82667	-0.079			2.82667	-0.139			2.82667	0.033
	2.82833	-0.078			2.82833	-0.138			2.82833	0.033
	2.83	-0.076			2.83	-0.139			2.83	0.034
	2.83167	-0.076			2.83167	-0.141			2.83167	0.034
	2.83333	-0.077			2.83333	-0.141			2.83333	0.033
	2.835	-0.076			2.835	-0.14			2.835	0.033
	2.83667	-0.074			2.83667	-0.141			2.83667	0.035
	2.83833	-0.074			2.83833	-0.143			2.83833	0.036
	2.84	-0.076			2.84	-0.143			2.84	0.035
	2.84167	-0.075			2.84167	-0.141			2.84167	0.035
	2.84333	-0.073			2.84333	-0.14			2.84333	0.036
	2.845	-0.072			2.845	-0.14			2.845	0.036
	2.84667	-0.073			2.84667	-0.14			2.84667	0.035
	2.84833	-0.073			2.84833	-0.139			2.84833	0.035
	2.85	-0.071			2.85	-0.138			2.85	0.035
	2.85167	-0.07			2.85167	-0.139			2.85167	0.037
	2.85333	-0.07			2.85333	-0.14			2.85333	0.036
	2.855	-0.071			2.855	-0.138			2.855	0.035
	2.85667	-0.07			2.85667	-0.136			2.85667	0.036
	2.85833	-0.069			2.85833	-0.136			2.85833	0.037
	2.86	-0.07			2.86	-0.137			2.86	0.037
	2.86167	-0.072			2.86167	-0.136			2.86167	0.036
	2.86333	-0.071			2.86333	-0.135			2.86333	0.036
	2.865	-0.069			2.865	-0.134			2.865	0.038
	2.86667	-0.069			2.86667	-0.136			2.86667	0.038
	2.86833	-0.07			2.86833	-0.136			2.86833	0.037
	2.87	-0.071			2.87	-0.134			2.87	0.036
	2.87167	-0.069			2.87167	-0.133			2.87167	0.037
	2.87333	-0.069			2.87333	-0.133			2.87333	0.038
	2.875	-0.07			2.875	-0.133			2.875	0.036
	2.87667	-0.071			2.87667	-0.132			2.87667	0.034
	2.87833	-0.07			2.87833	-0.131			2.87833	0.035
	2.88	-0.07			2.88	-0.132			2.88	0.036
	2.88167	-0.07			2.88167	-0.133			2.88167	0.036
	2.88333	-0.072			2.88333	-0.132			2.88333	0.034
	2.885	-0.072			2.885	-0.132			2.885	0.034
	2.88667	-0.071			2.88667	-0.133			2.88667	0.035
	2.88833	-0.071			2.88833	-0.135			2.88833	0.035
	2.89	-0.072			2.89	-0.134			2.89	0.034
	2.89167	-0.072			2.89167	-0.133			2.89167	0.033
	2.89333	-0.07			2.89333	-0.132			2.89333	0.034
	2.895	-0.069			2.895	-0.134			2.895	0.034
	2.89667	-0.071			2.89667	-0.134			2.89667	0.033
	2.89833	-0.072			2.89833	-0.133			2.89833	0.032
	2.9	-0.071			2.9	-0.133			2.9	0.032
	2.90167	-0.071			2.90167	-0.135			2.90167	0.032
	2.90333	-0.072			2.90333	-0.135			2.90333	0.031
	2.905	-0.073			2.905	-0.134			2.905	0.029
	2.90667	-0.072			2.90667	-0.133			2.90667	0.03
	2.90833	-0.071			2.90833	-0.134			2.90833	0.031
	2.91	-0.073			2.91	-0.134			2.91	0.03
	2.91167	-0.075			2.91167	-0.131			2.91167	0.028
	2.91333	-0.075			2.91333	-0.129			2.91333	0.027
	2.915	-0.075			2.915	-0.128			2.915	0.027
	2.91667	-0.076			2.91667	-0.129			2.91667	0.026
	2.91833	-0.078			2.91833	-0.128			2.91833	0.024
	2.92	-0.079			2.92	-0.126			2.92	0.023
	2.92167	-0.078			2.92167	-0.125			2.92167	0.023
	2.92333	-0.078			2.92333	-0.126			2.92333	0.023
	2.925	-0.079			2.925	-0.126			2.925	0.022
	2.92667	-0.08			2.92667	-0.124			2.92667	0.022
	2.92833	-0.079			2.92833	-0.123			2.92833	0.024
	2.93	-0.077			2.93	-0.123			2.93	0.024
	2.93167	-0.078			2.93167	-0.123			2.93167	0.022
	2.93333	-0.079			2.93333	-0.121			2.93333	0.021
	2.935	-0.078			2.935	-0.119			2.935	0.021
	2.93667	-0.077			2.93667	-0.12			2.93667	0.021
	2.93833	-0.077			2.93833	-0.122			2.93833	0.02
	2.94	-0.079			2.94	-0.122			2.94	0.018
	2.94167	-0.078			2.94167	-0.122			2.94167	0.018
	2.94333	-0.076			2.94333	-0.122			2.94333	0.02
	2.945	-0.076			2.945	-0.123			2.945	0.021
	2.94667	-0.078			2.94667	-0.123			2.94667	0.02
	2.94833	-0.078			2.94833	-0.121			2.94833	0.019
	2.95	-0.077			2.95	-0.121			2.95	0.019
	2.95167	-0.076			2.95167	-0.121			2.95167	0.019
	2.95333	-0.077			2.95333	-0.121			2.95333	0.017
	2.955	-0.077			2.955	-0.119			2.955	0.016
	2.95667	-0.075			2.95667	-0.118			2.95667	0.016
	2.95833	-0.073			2.95833	-0.119			2.95833	0.016
	2.96	-0.073			2.96	-0.12			2.96	0.015
	2.96167	-0.073			2.96167	-0.12			2.96167	0.013
	2.96333	-0.072			2.96333	-0.119			2.96333	0.014
	2.965	-0.071			2.965	-0.12			2.965	0.014
	2.96667	-0.071			2.96667	-0.122			2.96667	0.014
	2.96833	-0.072			2.96833	-0.122			2.96833	0.012
	2.97	-0.071			2.97	-0.121			2.97	0.011
	2.97167	-0.07			2.97167	-0.122			2.97167	0.013
	2.97333	-0.07			2.97333	-0.125			2.97333	0.013
	2.975	-0.071			2.975	-0.127			2.975	0.012
	2.97667	-0.071			2.97667	-0.127			2.97667	0.012
	2.97833	-0.069			2.97833	-0.127			2.97833	0.014
	2.98	-0.068			2.98	-0.129			2.98	0.015
	2.98167	-0.069			2.98167	-0.13			2.98167	0.014
	2.98333	-0.069			2.98333	-0.128			2.98333	0.015
	2.985	-0.067			2.985	-0.128			2.985	0.016
	2.98667	-0.065			2.98667	-0.129			2.98667	0.017
	2.98833	-0.066			2.98833	-0.13			2.98833	0.017
	2.99	-0.067			2.99	-0.129			2.99	0.015
	2.99167	-0.065			2.99167	-0.128			2.99167	0.015
	2.99333	-0.064			2.99333	-0.129			2.99333	0.016
	2.995	-0.064			2.995	-0.13			2.995	0.016
	2.99667	-0.065			2.99667	-0.129			2.99667	0.015
	2.99833	-0.065			2.99833	-0.127			2.99833	0.016
	3	-0.063			3	-0.127			3	0.018
	3.00167	-0.063			3.00167	-0.127			3.00167	0.018
	3.00333	-0.064			3.00333	-0.127			3.00333	0.017
	3.005	-0.063			3.005	-0.126			3.005	0.017
	3.00667	-0.061			3.00667	-0.128			3.00667	0.017
	3.00833	-0.059			3.00833	-0.131			3.00833	0.018
	3.01	-0.06			3.01	-0.133			3.01	0.016
	3.01167	-0.061			3.01167	-0.133			3.01167	0.016
	3.01333	-0.06			3.01333	-0.133			3.01333	0.017
	3.015	-0.058			3.015	-0.134			3.015	0.019
	3.01667	-0.059			3.01667	-0.134			3.01667	0.019
	3.01833	-0.06			3.01833	-0.133			3.01833	0.018
	3.02	-0.06			3.02	-0.131			3.02	0.019
	3.02167	-0.059			3.02167	-0.131			3.02167	0.021
	3.02333	-0.059			3.02333	-0.131			3.02333	0.022
	3.025	-0.06			3.025	-0.13			3.025	0.021
	3.02667	-0.061			3.02667	-0.128			3.02667	0.022
	3.02833	-0.059			3.02833	-0.127			3.02833	0.024
	3.03	-0.059			3.03	-0.128			3.03	0.025
	3.03167	-0.06			3.03167	-0.128			3.03167	0.024
	3.03333	-0.061			3.03333	-0.126			3.03333	0.025
	3.035	-0.059			3.035	-0.126			3.035	0.026
	3.03667	-0.059			3.03667	-0.128			3.03667	0.026
	3.03833	-0.06			3.03833	-0.13			3.03833	0.024
	3.04	-0.061			3.04	-0.13			3.04	0.023
	3.04167	-0.06			3.04167	-0.131			3.04167	0.023
	3.04333	-0.059			3.04333	-0.133			3.04333	0.023
	3.045	-0.059			3.045	-0.135			3.045	0.022
	3.04667	-0.061			3.04667	-0.134			3.04667	0.022
	3.04833	-0.061			3.04833	-0.133			3.04833	0.023
	3.05	-0.061			3.05	-0.133			3.05	0.024
	3.05167	-0.062			3.05167	-0.134			3.05167	0.024
	3.05333	-0.064			3.05333	-0.133			3.05333	0.023
	3.055	-0.064			3.055	-0.132			3.055	0.024
	3.05667	-0.063			3.05667	-0.131			3.05667	0.026
	3.05833	-0.063			3.05833	-0.133			3.05833	0.026
	3.06	-0.063			3.06	-0.132			3.06	0.025
	3.06167	-0.063			3.06167	-0.13			3.06167	0.026
	3.06333	-0.061			3.06333	-0.129			3.06333	0.027
	3.065	-0.06			3.065	-0.128			3.065	0.027
	3.06667	-0.062			3.06667	-0.127			3.06667	0.026
	3.06833	-0.063			3.06833	-0.124			3.06833	0.025
	3.07	-0.063			3.07	-0.122			3.07	0.025
	3.07167	-0.062			3.07167	-0.123			3.07167	0.025
	3.07333	-0.063			3.07333	-0.125			3.07333	0.023
	3.075	-0.063			3.075	-0.126			3.075	0.022
	3.07667	-0.063			3.07667	-0.127			3.07667	0.022
	3.07833	-0.062			3.07833	-0.129			3.07833	0.024
	3.08	-0.063			3.08	-0.132			3.08	0.023
	3.08167	-0.066			3.08167	-0.132			3.08167	0.022
	3.08333	-0.067			3.08333	-0.131			3.08333	0.022
	3.085	-0.065			3.085	-0.13			3.085	0.024
	3.08667	-0.065			3.08667	-0.131			3.08667	0.024
	3.08833	-0.066			3.08833	-0.131			3.08833	0.024
	3.09	-0.067			3.09	-0.129			3.09	0.024
	3.09167	-0.065			3.09167	-0.127			3.09167	0.026
	3.09333	-0.064			3.09333	-0.127			3.09333	0.027
	3.095	-0.065			3.095	-0.127			3.095	0.027
	3.09667	-0.065			3.09667	-0.125			3.09667	0.027
	3.09833	-0.064			3.09833	-0.123			3.09833	0.029
	3.1	-0.063			3.1	-0.124			3.1	0.03
	3.10167	-0.063			3.10167	-0.125			3.10167	0.029
	3.10333	-0.065			3.10333	-0.124			3.10333	0.028
	3.105	-0.065			3.105	-0.123			3.105	0.027
	3.10667	-0.063			3.10667	-0.123			3.10667	0.026
	3.10833	-0.063			3.10833	-0.126			3.10833	0.024
	3.11	-0.064			3.11	-0.127			3.11	0.023
	3.11167	-0.064			3.11167	-0.128			3.11167	0.023
	3.11333	-0.063			3.11333	-0.13			3.11333	0.025
	3.115	-0.062			3.115	-0.132			3.115	0.025
	3.11667	-0.063			3.11667	-0.133			3.11667	0.024
	3.11833	-0.063			3.11833	-0.132			3.11833	0.025
	3.12	-0.062			3.12	-0.131			3.12	0.027
	3.12167	-0.061			3.12167	-0.132			3.12167	0.028
	3.12333	-0.062			3.12333	-0.132			3.12333	0.028
	3.125	-0.062			3.125	-0.131			3.125	0.029
	3.12667	-0.061			3.12667	-0.13			3.12667	0.03
	3.12833	-0.059			3.12833	-0.13			3.12833	0.031
	3.13	-0.06			3.13	-0.131			3.13	0.031
	3.13167	-0.062			3.13167	-0.13			3.13167	0.03
	3.13333	-0.062			3.13333	-0.129			3.13333	0.031
	3.135	-0.061			3.135	-0.129			3.135	0.032
	3.13667	-0.062			3.13667	-0.131			3.13667	0.031
	3.13833	-0.064			3.13833	-0.131			3.13833	0.028
	3.14	-0.065			3.14	-0.13			3.14	0.026
	3.14167	-0.064			3.14167	-0.13			3.14167	0.026
	3.14333	-0.063			3.14333	-0.131			3.14333	0.025
	3.145	-0.065			3.145	-0.132			3.145	0.023
	3.14667	-0.065			3.14667	-0.132			3.14667	0.022
	3.14833	-0.064			3.14833	-0.131			3.14833	0.023
	3.15	-0.062			3.15	-0.132			3.15	0.024
	3.15167	-0.063			3.15167	-0.133			3.15167	0.024
	3.15333	-0.064			3.15333	-0.131			3.15333	0.024
	3.155	-0.064			3.155	-0.129			3.155	0.025
	3.15667	-0.062			3.15667	-0.129			3.15667	0.026
	3.15833	-0.063			3.15833	-0.129			3.15833	0.026
	3.16	-0.064			3.16	-0.127			3.16	0.026
	3.16167	-0.064			3.16167	-0.125			3.16167	0.028
	3.16333	-0.063			3.16333	-0.124			3.16333	0.03
	3.165	-0.063			3.165	-0.124			3.165	0.031
	3.16667	-0.064			3.16667	-0.123			3.16667	0.031
	3.16833	-0.065			3.16833	-0.121			3.16833	0.031
	3.17	-0.064			3.17	-0.12			3.17	0.031
	3.17167	-0.064			3.17167	-0.121			3.17167	0.029
	3.17333	-0.066			3.17333	-0.122			3.17333	0.027
	3.175	-0.067			3.175	-0.121			3.175	0.026
	3.17667	-0.065			3.17667	-0.121			3.17667	0.026
	3.17833	-0.064			3.17833	-0.123			3.17833	0.027
	3.18	-0.064			3.18	-0.126			3.18	0.025
	3.18167	-0.065			3.18167	-0.126			3.18167	0.025
	3.18333	-0.064			3.18333	-0.125			3.18333	0.026
	3.185	-0.061			3.185	-0.126			3.185	0.027
	3.18667	-0.061			3.18667	-0.127			3.18667	0.026
	3.18833	-0.061			3.18833	-0.126			3.18833	0.025
	3.19	-0.061			3.19	-0.125			3.19	0.026
	3.19167	-0.058			3.19167	-0.124			3.19167	0.027
	3.19333	-0.058			3.19333	-0.125			3.19333	0.027
	3.195	-0.059			3.195	-0.124			3.195	0.027
	3.19667	-0.059			3.19667	-0.122			3.19667	0.028
	3.19833	-0.058			3.19833	-0.121			3.19833	0.03
	3.2	-0.057			3.2	-0.122			3.2	0.031
	3.20167	-0.058			3.20167	-0.122			3.20167	0.03
	3.20333	-0.059			3.20333	-0.121			3.20333	0.029
	3.205	-0.058			3.205	-0.12			3.205	0.029
	3.20667	-0.056			3.20667	-0.122			3.20667	0.028
	3.20833	-0.056			3.20833	-0.124			3.20833	0.026
	3.21	-0.057			3.21	-0.124			3.21	0.025
	3.21167	-0.057			3.21167	-0.124			3.21167	0.027
	3.21333	-0.055			3.21333	-0.124			3.21333	0.028
	3.215	-0.055			3.215	-0.125			3.215	0.028
	3.21667	-0.056			3.21667	-0.124			3.21667	0.027
	3.21833	-0.056			3.21833	-0.122			3.21833	0.029
	3.22	-0.055			3.22	-0.12			3.22	0.03
	3.22167	-0.054			3.22167	-0.121			3.22167	0.03
	3.22333	-0.054			3.22333	-0.121			3.22333	0.03
	3.225	-0.055			3.225	-0.12			3.225	0.031
	3.22667	-0.053			3.22667	-0.119			3.22667	0.034
	3.22833	-0.052			3.22833	-0.12			3.22833	0.035
	3.23	-0.052			3.23	-0.12			3.23	0.035
	3.23167	-0.052			3.23167	-0.117			3.23167	0.035
	3.23333	-0.05			3.23333	-0.116			3.23333	0.037
	3.235	-0.047			3.235	-0.116			3.235	0.038
	3.23667	-0.048			3.23667	-0.116			3.23667	0.036
	3.23833	-0.05			3.23833	-0.114			3.23833	0.035
	3.24	-0.05			3.24	-0.113			3.24	0.034
	3.24167	-0.049			3.24167	-0.115			3.24167	0.035
	3.24333	-0.049			3.24333	-0.118			3.24333	0.034
	3.245	-0.049			3.245	-0.119			3.245	0.033
	3.24667	-0.048			3.24667	-0.118			3.24667	0.034
	3.24833	-0.046			3.24833	-0.117			3.24833	0.036
	3.25	-0.045			3.25	-0.117			3.25	0.036
	3.25167	-0.046			3.25167	-0.116			3.25167	0.035
	3.25333	-0.047			3.25333	-0.114			3.25333	0.035
	3.255	-0.046			3.255	-0.112			3.255	0.036
	3.25667	-0.045			3.25667	-0.113			3.25667	0.036
	3.25833	-0.046			3.25833	-0.113			3.25833	0.035
	3.26	-0.047			3.26	-0.111			3.26	0.035
	3.26167	-0.046			3.26167	-0.11			3.26167	0.037
	3.26333	-0.045			3.26333	-0.11			3.26333	0.037
	3.265	-0.046			3.265	-0.111			3.265	0.035
	3.26667	-0.048			3.26667	-0.11			3.26667	0.035
	3.26833	-0.048			3.26833	-0.107			3.26833	0.036
	3.27	-0.046			3.27	-0.107			3.27	0.036
	3.27167	-0.046			3.27167	-0.108			3.27167	0.033
	3.27333	-0.047			3.27333	-0.109			3.27333	0.03
	3.275	-0.047			3.275	-0.107			3.275	0.03
	3.27667	-0.044			3.27667	-0.107			3.27667	0.03
	3.27833	-0.043			3.27833	-0.108			3.27833	0.029
	3.28	-0.044			3.28	-0.109			3.28	0.028
	3.28167	-0.044			3.28167	-0.107			3.28167	0.028
	3.28333	-0.044			3.28333	-0.106			3.28333	0.03
	3.285	-0.042			3.285	-0.107			3.285	0.03
	3.28667	-0.043			3.28667	-0.108			3.28667	0.029
	3.28833	-0.044			3.28833	-0.106			3.28833	0.029
	3.29	-0.043			3.29	-0.104			3.29	0.03
	3.29167	-0.041			3.29167	-0.105			3.29167	0.03
	3.29333	-0.041			3.29333	-0.106			3.29333	0.029
	3.295	-0.042			3.295	-0.105			3.295	0.029
	3.29667	-0.042			3.29667	-0.103			3.29667	0.03
	3.29833	-0.041			3.29833	-0.103			3.29833	0.031
	3.3	-0.041			3.3	-0.104			3.3	0.03
	3.30167	-0.043			3.30167	-0.104			3.30167	0.028
	3.30333	-0.043			3.30333	-0.102			3.30333	0.028
	3.305	-0.042			3.305	-0.101			3.305	0.027
	3.30667	-0.042			3.30667	-0.101			3.30667	0.026
	3.30833	-0.043			3.30833	-0.101			3.30833	0.026
	3.31	-0.045			3.31	-0.099			3.31	0.027
	3.31167	-0.044			3.31167	-0.097			3.31167	0.029
	3.31333	-0.043			3.31333	-0.097			3.31333	0.03
	3.315	-0.044			3.315	-0.097			3.315	0.03
	3.31667	-0.045			3.31667	-0.096			3.31667	0.032
	3.31833	-0.045			3.31833	-0.094			3.31833	0.034
	3.32	-0.044			3.32	-0.094			3.32	0.035
	3.32167	-0.045			3.32167	-0.094			3.32167	0.035
	3.32333	-0.047			3.32333	-0.093			3.32333	0.034
	3.325	-0.048			3.325	-0.091			3.325	0.036
	3.32667	-0.047			3.32667	-0.09			3.32667	0.036
	3.32833	-0.047			3.32833	-0.09			3.32833	0.035
	3.33	-0.049			3.33	-0.089			3.33	0.033
	3.33167	-0.05			3.33167	-0.087			3.33167	0.035
[truncated: 28,001 more rows]

## Sheet: DPw vs Catalyst
DPw
1.9
3.2
3.3
4
5.2
5.8
9.3
13.2
2.1

## Sheet: Polymer DSC
Temperature	Heat Flow (Normalized)	Temperature	Heat Flow (Normalized)			Temperature	Heat Flow (Normalized)	Temperature	Heat Flow (Normalized)			Temperature	Heat Flow (Normalized)	Temperature	Heat Flow (Normalized)
°C	W/g	°C	W/g			°C	W/g	°C	W/g			°C	W/g	°C	W/g
198.63	-0.441	-82.79	0.029			178.75	-0.35	41.46	-1.764			178.69	-0.417	41.5	0.153
198.64	-0.441	-82.8	0.029			178.76	-0.35	41.44	-1.764			178.7	-0.417	41.48	0.153
198.66	-0.441	-82.81	0.029			178.78	-0.35	41.43	-1.764			178.72	-0.417	41.47	0.152
198.68	-0.441	-82.82	0.028			178.79	-0.35	41.41	-1.764			178.74	-0.417	41.45	0.152
198.69	-0.441	-82.82	0.028			178.81	-0.35	41.39	-1.764			178.75	-0.417	41.43	0.152
198.71	-0.441	-82.83	0.028			178.83	-0.35	41.38	-1.765			178.77	-0.417	41.42	0.152
198.73	-0.441	-82.84	0.028			178.84	-0.35	41.36	-1.765			178.78	-0.417	41.4	0.152
198.74	-0.441	-82.85	0.028			178.86	-0.35	41.34	-1.765			178.8	-0.417	41.38	0.152
198.76	-0.441	-82.86	0.028			178.88	-0.349	41.33	-1.765			178.82	-0.418	41.37	0.152
198.78	-0.441	-82.86	0.028			178.89	-0.349	41.31	-1.765			178.83	-0.418	41.35	0.152
198.79	-0.441	-82.87	0.028			178.91	-0.349	41.3	-1.766			178.85	-0.418	41.34	0.152
198.81	-0.441	-82.88	0.028			178.92	-0.349	41.28	-1.766			178.87	-0.418	41.32	0.152
198.82	-0.441	-82.89	0.028			178.94	-0.349	41.27	-1.766			178.88	-0.418	41.31	0.152
198.84	-0.441	-82.9	0.028			178.96	-0.349	41.25	-1.767			178.9	-0.418	41.29	0.152
198.85	-0.441	-82.91	0.028			178.97	-0.349	41.24	-1.767			178.91	-0.418	41.28	0.152
198.87	-0.441	-82.92	0.028			178.99	-0.349	41.22	-1.767			178.93	-0.418	41.26	0.152
198.88	-0.441	-82.93	0.028			179	-0.349	41.21	-1.767			178.94	-0.418	41.25	0.152
198.9	-0.441	-82.93	0.028			179.01	-0.349	41.2	-1.767			178.96	-0.418	41.23	0.152
198.91	-0.441	-82.94	0.028			179.03	-0.35	41.18	-1.767			178.97	-0.418	41.22	0.152
198.92	-0.441	-82.95	0.028			179.04	-0.35	41.17	-1.766			178.98	-0.418	41.21	0.152
198.94	-0.441	-82.96	0.028			179.06	-0.351	41.16	-1.764			179	-0.418	41.2	0.152
198.95	-0.442	-82.97	0.027			179.07	-0.352	41.15	-1.761			179.01	-0.418	41.19	0.152
198.96	-0.442	-82.98	0.027			179.08	-0.355	41.13	-1.753			179.02	-0.418	41.17	0.152
198.97	-0.443	-82.99	0.027			179.09	-0.359	41.12	-1.743			179.03	-0.418	41.16	0.152
198.98	-0.443	-82.99	0.027			179.1	-0.364	41.11	-1.726			179.04	-0.419	41.15	0.152
199	-0.444	-83	0.027			179.11	-0.372	41.1	-1.698			179.05	-0.42	41.14	0.153
199.01	-0.445	-83.01	0.027			179.12	-0.383	41.09	-1.665			179.07	-0.422	41.13	0.153
199.02	-0.446	-83.02	0.027			179.14	-0.399	41.08	-1.628			179.08	-0.423	41.12	0.154
199.03	-0.448	-83.03	0.027			179.14	-0.42	41.08	-1.583			179.09	-0.425	41.12	0.156
199.04	-0.449	-83.04	0.027			179.15	-0.448	41.07	-1.537			179.09	-0.426	41.11	0.158
199.04	-0.451	-83.05	0.027			179.16	-0.481	41.06	-1.495			179.1	-0.428	41.1	0.16
199.05	-0.453	-83.06	0.027			179.17	-0.521	41.05	-1.448			179.11	-0.43	41.09	0.163
199.06	-0.454	-83.06	0.027			179.18	-0.568	41.05	-1.388			179.12	-0.433	41.09	0.166
199.07	-0.456	-83.07	0.027			179.18	-0.615	41.04	-1.326			179.12	-0.435	41.08	0.17
199.07	-0.457	-83.08	0.027			179.19	-0.658	41.04	-1.267			179.13	-0.438	41.08	0.174
199.08	-0.458	-83.09	0.027			179.19	-0.696	41.04	-1.207			179.14	-0.441	41.07	0.178
199.08	-0.459	-83.1	0.027			179.2	-0.733	41.03	-1.151			179.14	-0.444	41.07	0.181
199.09	-0.46	-83.11	0.027			179.2	-0.766	41.03	-1.101			179.15	-0.447	41.07	0.185
199.09	-0.461	-83.11	0.027			179.21	-0.799	41.03	-1.048			179.15	-0.45	41.07	0.188
199.1	-0.462	-83.12	0.026			179.21	-0.831	41.02	-1			179.15	-0.453	41.06	0.191
199.1	-0.463	-83.13	0.026			179.21	-0.863	41.02	-0.955			179.16	-0.455	41.06	0.193
199.1	-0.464	-83.14	0.026			179.22	-0.901	41.02	-0.907			179.16	-0.457	41.06	0.196
199.1	-0.464	-83.15	0.026			179.22	-0.94	41.02	-0.865			179.16	-0.459	41.06	0.199
199.1	-0.464	-83.15	0.026			179.22	-0.969	41.02	-0.812			179.16	-0.461	41.06	0.202
199.11	-0.465	-83.16	0.026			179.22	-1.002	41.02	-0.765			179.16	-0.462	41.06	0.205
199.11	-0.465	-83.17	0.026			179.22	-1.036	41.03	-0.714			179.16	-0.464	41.06	0.207
199.11	-0.465	-83.18	0.026			179.22	-1.066	41.03	-0.665			179.16	-0.465	41.07	0.209
199.11	-0.465	-83.19	0.026			179.22	-1.098	41.03	-0.619			179.16	-0.466	41.07	0.21
199.1	-0.465	-83.19	0.026			179.22	-1.132	41.03	-0.569			179.16	-0.467	41.07	0.212
199.1	-0.464	-83.2	0.026			179.22	-1.161	41.04	-0.52			179.16	-0.468	41.07	0.214
199.1	-0.464	-83.21	0.026			179.22	-1.186	41.04	-0.479			179.15	-0.468	41.08	0.216
199.1	-0.464	-83.21	0.026			179.21	-1.208	41.05	-0.431			179.15	-0.469	41.08	0.217
199.1	-0.464	-83.22	0.026			179.21	-1.231	41.05	-0.389			179.15	-0.469	41.09	0.219
199.09	-0.464	-83.23	0.026			179.21	-1.252	41.06	-0.35			179.15	-0.469	41.09	0.22
199.09	-0.463	-83.23	0.026			179.2	-1.277	41.06	-0.307			179.14	-0.469	41.1	0.22
199.09	-0.463	-83.24	0.026			179.2	-1.298	41.07	-0.27			179.14	-0.469	41.1	0.221
199.08	-0.462	-83.24	0.026			179.19	-1.317	41.07	-0.231			179.13	-0.469	41.11	0.222
199.08	-0.461	-83.25	0.026			179.19	-1.336	41.08	-0.196			179.13	-0.469	41.11	0.222
199.07	-0.458	-83.25	0.026			179.18	-1.365	41.09	-0.164			179.12	-0.469	41.12	0.222
199.07	-0.454	-83.26	0.026			179.18	-1.39	41.1	-0.128			179.12	-0.469	41.13	0.222
199.06	-0.45	-83.26	0.026			179.17	-1.407	41.1	-0.096			179.11	-0.468	41.14	0.222
199.06	-0.444	-83.27	0.026			179.17	-1.423	41.11	-0.063			179.11	-0.467	41.14	0.222
199.05	-0.439	-83.27	0.026			179.16	-1.439	41.12	-0.031			179.1	-0.467	41.15	0.222
199.04	-0.434	-83.27	0.026			179.15	-1.451	41.13	0.001			179.09	-0.467	41.16	0.222
199.04	-0.43	-83.28	0.026			179.14	-1.467	41.14	0.03			179.09	-0.467	41.17	0.222
199.03	-0.427	-83.28	0.026			179.14	-1.484	41.15	0.06			179.08	-0.466	41.18	0.222
199.02	-0.423	-83.28	0.027			179.13	-1.493	41.16	0.09			179.07	-0.466	41.18	0.221
199.01	-0.42	-83.28	0.027			179.12	-1.508	41.16	0.117			179.06	-0.465	41.19	0.221
199.01	-0.416	-83.28	0.028			179.11	-1.516	41.17	0.145			179.06	-0.464	41.2	0.221
199	-0.413	-83.29	0.028			179.1	-1.526	41.18	0.167			179.05	-0.463	41.21	0.221
198.99	-0.409	-83.29	0.029			179.1	-1.541	41.19	0.191			179.04	-0.46	41.22	0.219
198.98	-0.405	-83.29	0.03			179.09	-1.552	41.2	0.208			179.03	-0.457	41.23	0.219
198.97	-0.401	-83.29	0.031			179.08	-1.562	41.21	0.227			179.02	-0.452	41.24	0.218
198.97	-0.397	-83.29	0.032			179.07	-1.574	41.23	0.246			179.01	-0.447	41.25	0.217
198.96	-0.392	-83.29	0.034			179.06	-1.577	41.24	0.261			179	-0.441	41.26	0.217
198.95	-0.388	-83.29	0.035			179.05	-1.582	41.25	0.272			178.99	-0.434	41.27	0.216
198.94	-0.383	-83.29	0.036			179.04	-1.584	41.26	0.287			178.99	-0.428	41.28	0.216
198.93	-0.379	-83.28	0.037			179.03	-1.584	41.27	0.301			178.98	-0.421	41.29	0.215
198.92	-0.374	-83.28	0.039			179.02	-1.59	41.28	0.309			178.97	-0.416	41.3	0.214
198.91	-0.369	-83.28	0.04			179.01	-1.593	41.29	0.321			178.96	-0.411	41.32	0.212
198.9	-0.364	-83.28	0.042			179	-1.595	41.3	0.331			178.95	-0.406	41.33	0.211
198.89	-0.36	-83.28	0.042			178.99	-1.599	41.31	0.337			178.94	-0.4	41.34	0.208
198.88	-0.355	-83.27	0.043			178.98	-1.602	41.33	0.345			178.93	-0.394	41.35	0.205
198.87	-0.35	-83.27	0.044			178.97	-1.605	41.34	0.356			178.92	-0.389	41.36	0.201
198.86	-0.345	-83.26	0.045			178.96	-1.605	41.35	0.358			178.91	-0.385	41.37	0.197
198.85	-0.34	-83.26	0.046			178.95	-1.605	41.36	0.358			178.9	-0.38	41.38	0.192
198.84	-0.335	-83.26	0.046			178.94	-1.605	41.37	0.357			178.88	-0.375	41.39	0.186
198.83	-0.33	-83.25	0.047			178.92	-1.604	41.38	0.359			178.87	-0.37	41.4	0.18
198.82	-0.325	-83.25	0.048			178.91	-1.603	41.39	0.363			178.86	-0.365	41.41	0.174
198.81	-0.319	-83.24	0.048			178.9	-1.604	41.41	0.366			178.85	-0.36	41.42	0.169
198.8	-0.314	-83.24	0.049			178.89	-1.603	41.42	0.371			178.84	-0.356	41.44	0.164
198.79	-0.309	-83.23	0.049			178.88	-1.602	41.43	0.371			178.83	-0.351	41.45	0.16
198.78	-0.304	-83.23	0.05			178.87	-1.601	41.44	0.373			178.82	-0.346	41.46	0.155
198.77	-0.298	-83.22	0.051			178.86	-1.6	41.45	0.372			178.81	-0.341	41.47	0.151
198.75	-0.293	-83.21	0.051			178.84	-1.599	41.47	0.375			178.8	-0.336	41.48	0.147
198.74	-0.288	-83.21	0.052			178.83	-1.598	41.48	0.374			178.78	-0.33	41.49	0.142
198.73	-0.283	-83.2	0.052			178.82	-1.589	41.49	0.374			178.77	-0.325	41.51	0.139
198.72	-0.278	-83.19	0.053			178.81	-1.583	41.5	0.373			178.76	-0.319	41.52	0.135
198.71	-0.272	-83.18	0.053			178.8	-1.578	41.51	0.371			178.75	-0.314	41.53	0.131
198.7	-0.267	-83.18	0.053			178.78	-1.573	41.53	0.368			178.74	-0.309	41.54	0.127
198.69	-0.262	-83.17	0.053			178.77	-1.569	41.54	0.366			178.73	-0.304	41.55	0.124
198.68	-0.256	-83.16	0.054			178.76	-1.566	41.55	0.364			178.72	-0.299	41.56	0.12
198.66	-0.251	-83.15	0.054			178.75	-1.564	41.56	0.342			178.7	-0.294	41.58	0.116
198.65	-0.246	-83.14	0.053			178.73	-1.563	41.58	0.34			178.69	-0.289	41.59	0.113
198.64	-0.241	-83.13	0.053			178.72	-1.561	41.59	0.338			178.68	-0.284	41.6	0.109
198.63	-0.236	-83.13	0.053			178.71	-1.559	41.6	0.335			178.67	-0.28	41.61	0.105
198.62	-0.231	-83.12	0.053			178.7	-1.556	41.61	0.33			178.66	-0.274	41.62	0.101
198.6	-0.226	-83.11	0.053			178.68	-1.554	41.62	0.323			178.64	-0.269	41.63	0.098
198.59	-0.22	-83.1	0.053			178.67	-1.552	41.64	0.316			178.63	-0.263	41.65	0.093
198.58	-0.216	-83.09	0.053			178.66	-1.55	41.65	0.311			178.62	-0.257	41.66	0.089
198.57	-0.21	-83.08	0.053			178.65	-1.548	41.66	0.306			178.61	-0.252	41.67	0.085
198.56	-0.206	-83.07	0.053			178.63	-1.545	41.67	0.302			178.59	-0.247	41.68	0.082
198.54	-0.201	-83.06	0.053			178.62	-1.543	41.69	0.299			178.58	-0.243	41.69	0.078
198.53	-0.196	-83.05	0.052			178.61	-1.54	41.7	0.294			178.57	-0.237	41.71	0.074
198.52	-0.191	-83.04	0.052			178.59	-1.537	41.71	0.291			178.56	-0.232	41.72	0.071
198.51	-0.186	-83.03	0.052			178.58	-1.535	41.73	0.287			178.54	-0.227	41.73	0.067
198.5	-0.181	-83.01	0.052			178.57	-1.532	41.74	0.283			178.53	-0.222	41.74	0.063
198.48	-0.176	-83	0.052			178.55	-1.529	41.75	0.279			178.52	-0.217	41.76	0.06
198.47	-0.171	-82.99	0.052			178.54	-1.526	41.76	0.276			178.51	-0.212	41.77	0.056
198.46	-0.166	-82.98	0.051			178.53	-1.524	41.77	0.272			178.49	-0.207	41.78	0.053
198.45	-0.162	-82.97	0.051			178.51	-1.521	41.79	0.27			178.48	-0.202	41.79	0.049
198.43	-0.157	-82.96	0.051			178.5	-1.518	41.8	0.268			178.47	-0.198	41.81	0.046
198.42	-0.152	-82.95	0.051			178.49	-1.515	41.81	0.266			178.45	-0.193	41.82	0.042
198.41	-0.147	-82.94	0.05			178.47	-1.512	41.83	0.264			178.44	-0.188	41.83	0.039
198.39	-0.143	-82.92	0.05			178.46	-1.508	41.84	0.262			178.43	-0.183	41.84	0.035
198.38	-0.138	-82.91	0.049			178.45	-1.505	41.85	0.26			178.41	-0.178	41.85	0.032
198.37	-0.133	-82.9	0.049			178.43	-1.501	41.87	0.257			178.4	-0.173	41.87	0.028
198.36	-0.129	-82.89	0.047			178.42	-1.497	41.88	0.253			178.39	-0.168	41.88	0.024
198.34	-0.125	-82.88	0.046			178.4	-1.494	41.89	0.249			178.37	-0.164	41.89	0.02
198.33	-0.12	-82.87	0.044			178.39	-1.491	41.91	0.245			178.36	-0.159	41.91	0.017
198.32	-0.116	-82.85	0.042			178.38	-1.488	41.92	0.24			178.35	-0.155	41.92	0.014
198.3	-0.112	-82.84	0.04			178.36	-1.485	41.93	0.236			178.33	-0.15	41.93	0.011
198.29	-0.107	-82.83	0.038			178.35	-1.483	41.95	0.231			178.32	-0.146	41.94	0.007
198.28	-0.103	-82.82	0.036			178.34	-1.48	41.96	0.226			178.31	-0.142	41.96	0.004
198.26	-0.099	-82.8	0.035			178.32	-1.478	41.97	0.222			178.29	-0.137	41.97	0.001
198.25	-0.095	-82.79	0.033			178.31	-1.475	41.99	0.218			178.28	-0.133	41.98	-0.001
198.24	-0.091	-82.78	0.032			178.29	-1.473	42	0.216			178.27	-0.129	42	-0.004
198.22	-0.087	-82.77	0.03			178.28	-1.469	42.01	0.213			178.25	-0.125	42.01	-0.008
198.21	-0.083	-82.75	0.029			178.26	-1.464	42.03	0.21			178.24	-0.121	42.02	-0.011
198.2	-0.079	-82.74	0.026			178.25	-1.458	42.04	0.207			178.22	-0.116	42.04	-0.014
198.18	-0.075	-82.73	0.024			178.24	-1.452	42.05	0.204			178.21	-0.112	42.05	-0.017
198.17	-0.071	-82.72	0.022			178.22	-1.446	42.07	0.202			178.2	-0.107	42.06	-0.02
198.16	-0.068	-82.7	0.02			178.21	-1.44	42.08	0.199			178.18	-0.103	42.08	-0.023
198.14	-0.063	-82.69	0.018			178.19	-1.434	42.1	0.197			178.17	-0.099	42.09	-0.026
198.13	-0.06	-82.68	0.016			178.18	-1.429	42.11	0.194			178.16	-0.096	42.1	-0.029
198.12	-0.055	-82.66	0.014			178.16	-1.426	42.12	0.192			178.14	-0.092	42.12	-0.032
198.1	-0.052	-82.65	0.012			178.15	-1.423	42.14	0.189			178.13	-0.088	42.13	-0.034
198.09	-0.048	-82.64	0.01			178.14	-1.419	42.15	0.187			178.11	-0.084	42.14	-0.037
198.07	-0.044	-82.63	0.009			178.12	-1.416	42.17	0.185			178.1	-0.08	42.16	-0.04
198.06	-0.041	-82.61	0.008			178.11	-1.412	42.18	0.183			178.08	-0.075	42.17	-0.043
198.05	-0.038	-82.6	0.006			178.09	-1.407	42.19	0.182			178.07	-0.071	42.19	-0.046
198.03	-0.034	-82.59	0.005			178.08	-1.403	42.21	0.18			178.06	-0.067	42.2	-0.048
198.02	-0.031	-82.58	0.003			178.06	-1.399	42.22	0.178			178.04	-0.063	42.21	-0.05
198.01	-0.027	-82.56	0.001			178.05	-1.395	42.24	0.176			178.03	-0.059	42.23	-0.053
197.99	-0.024	-82.55	-0.001			178.03	-1.392	42.25	0.174			178.01	-0.056	42.24	-0.057
197.98	-0.02	-82.54	-0.002			178.02	-1.388	42.26	0.172			178	-0.053	42.26	-0.06
197.96	-0.017	-82.52	-0.004			178	-1.385	42.28	0.169			177.98	-0.049	42.27	-0.062
197.95	-0.014	-82.51	-0.006			177.99	-1.382	42.29	0.167			177.97	-0.046	42.28	-0.065
197.93	-0.01	-82.5	-0.008			177.97	-1.378	42.31	0.165			177.96	-0.043	42.3	-0.067
197.92	-0.006	-82.48	-0.01			177.96	-1.374	42.32	0.163			177.94	-0.039	42.31	-0.07
197.91	-0.003	-82.47	-0.011			177.94	-1.369	42.34	0.162			177.93	-0.035	42.33	-0.072
197.89	0.001	-82.46	-0.014			177.93	-1.362	42.35	0.161			177.91	-0.031	42.34	-0.075
197.88	0.004	-82.44	-0.015			177.91	-1.357	42.37	0.159			177.9	-0.028	42.35	-0.077
197.86	0.008	-82.43	-0.016			177.9	-1.352	42.38	0.158			177.88	-0.024	42.37	-0.08
197.85	0.011	-82.42	-0.018			177.88	-1.346	42.4	0.156			177.87	-0.021	42.38	-0.083
197.83	0.014	-82.41	-0.019			177.87	-1.342	42.41	0.155			177.85	-0.017	42.4	-0.085
197.82	0.016	-82.39	-0.021			177.85	-1.339	42.43	0.154			177.84	-0.014	42.41	-0.088
197.81	0.019	-82.38	-0.022			177.84	-1.337	42.44	0.153			177.82	-0.012	42.43	-0.09
197.79	0.022	-82.37	-0.024			177.82	-1.335	42.45	0.152			177.81	-0.008	42.44	-0.092
197.78	0.025	-82.35	-0.026			177.81	-1.333	42.47	0.151			177.79	-0.005	42.45	-0.094
197.76	0.028	-82.34	-0.027			177.79	-1.331	42.48	0.15			177.78	-0.001	42.47	-0.096
197.75	0.03	-82.32	-0.029			177.78	-1.328	42.5	0.15			177.76	0.002	42.48	-0.099
197.73	0.034	-82.31	-0.032			177.76	-1.324	42.51	0.149			177.75	0.005	42.5	-0.101
197.72	0.037	-82.3	-0.033			177.74	-1.319	42.53	0.149			177.73	0.008	42.51	-0.103
197.7	0.039	-82.29	-0.035			177.73	-1.314	42.54	0.148			177.72	0.011	42.53	-0.105
197.69	0.042	-82.27	-0.036			177.71	-1.308	42.56	0.147			177.7	0.014	42.54	-0.107
197.67	0.045	-82.26	-0.038			177.7	-1.303	42.57	0.146			177.69	0.016	42.56	-0.11
197.66	0.048	-82.25	-0.04			177.68	-1.298	42.59	0.145			177.67	0.02	42.57	-0.112
197.64	0.05	-82.23	-0.041			177.67	-1.295	42.6	0.143			177.66	0.022	42.59	-0.113
197.63	0.053	-82.22	-0.043			177.65	-1.291	42.62	0.142			177.64	0.025	42.6	-0.116
197.61	0.056	-82.2	-0.045			177.64	-1.288	42.63	0.14			177.63	0.027	42.62	-0.118
197.6	0.058	-82.19	-0.046			177.62	-1.286	42.65	0.138			177.61	0.03	42.63	-0.12
197.58	0.061	-82.18	-0.047			177.6	-1.283	42.66	0.135			177.6	0.032	42.65	-0.122
197.57	0.063	-82.16	-0.048			177.59	-1.281	42.68	0.133			177.58	0.035	42.66	-0.123
197.56	0.066	-82.15	-0.05			177.57	-1.278	42.7	0.131			177.57	0.038	42.67	-0.126
197.54	0.068	-82.14	-0.051			177.56	-1.276	42.71	0.129			177.55	0.04	42.69	-0.128
197.52	0.07	-82.12	-0.052			177.54	-1.274	42.73	0.127			177.54	0.043	42.71	-0.131
197.51	0.073	-82.11	-0.055			177.53	-1.272	42.74	0.125			177.52	0.046	42.72	-0.133
197.5	0.075	-82.09	-0.056			177.51	-1.271	42.76	0.123			177.51	0.048	42.73	-0.135
197.48	0.078	-82.08	-0.058			177.5	-1.27	42.77	0.122			177.49	0.051	42.75	-0.137
197.46	0.08	-82.07	-0.059			177.48	-1.268	42.79	0.12			177.48	0.054	42.76	-0.14
197.45	0.083	-82.05	-0.061			177.47	-1.267	42.8	0.119			177.46	0.057	42.78	-0.143
197.44	0.085	-82.04	-0.062			177.45	-1.265	42.82	0.117			177.44	0.06	42.79	-0.145
197.42	0.088	-82.02	-0.063			177.43	-1.263	42.83	0.115			177.43	0.061	42.81	-0.147
197.4	0.09	-82.01	-0.065			177.42	-1.26	42.85	0.113			177.41	0.063	42.82	-0.148
197.39	0.092	-82	-0.066			177.4	-1.258	42.86	0.111			177.4	0.066	42.84	-0.149
197.37	0.094	-81.98	-0.068			177.39	-1.255	42.88	0.109			177.38	0.068	42.85	-0.151
197.36	0.096	-81.97	-0.069			177.37	-1.253	42.89	0.107			177.37	0.069	42.87	-0.153
197.34	0.099	-81.95	-0.071			177.36	-1.25	42.91	0.105			177.35	0.071	42.89	-0.155
197.33	0.101	-81.94	-0.072			177.34	-1.247	42.92	0.103			177.34	0.074	42.9	-0.156
197.31	0.102	-81.93	-0.074			177.32	-1.245	42.94	0.101			177.32	0.076	42.92	-0.159
197.3	0.104	-81.91	-0.075			177.31	-1.244	42.95	0.1			177.3	0.078	42.93	-0.16
197.28	0.107	-81.9	-0.076			177.29	-1.242	42.97	0.098			177.29	0.08	42.95	-0.162
197.27	0.109	-81.88	-0.078			177.28	-1.241	42.99	0.097			177.27	0.083	42.96	-0.163
197.25	0.111	-81.87	-0.079			177.26	-1.239	43	0.095			177.26	0.085	42.98	-0.164
197.24	0.113	-81.85	-0.08			177.25	-1.238	43.02	0.094			177.24	0.088	42.99	-0.167
197.22	0.115	-81.84	-0.081			177.23	-1.236	43.03	0.092			177.23	0.09	43.01	-0.168
197.21	0.117	-81.83	-0.082			177.21	-1.234	43.05	0.09			177.21	0.093	43.02	-0.169
197.19	0.119	-81.81	-0.083			177.2	-1.232	43.06	0.089			177.2	0.096	43.04	-0.17
197.18	0.121	-81.8	-0.084			177.18	-1.229	43.08	0.087			177.18	0.097	43.05	-0.172
197.16	0.123	-81.78	-0.085			177.16	-1.227	43.09	0.085			177.16	0.099	43.07	-0.174
197.14	0.125	-81.77	-0.087			177.15	-1.224	43.11	0.083			177.15	0.101	43.08	-0.176
197.13	0.126	-81.75	-0.088			177.13	-1.222	43.13	0.082			177.13	0.102	43.1	-0.178
197.11	0.128	-81.74	-0.089			177.12	-1.22	43.14	0.08			177.12	0.105	43.11	-0.18
197.1	0.13	-81.73	-0.091			177.1	-1.219	43.16	0.079			177.1	0.106	43.13	-0.181
197.08	0.132	-81.71	-0.092			177.09	-1.218	43.17	0.078			177.09	0.107	43.14	-0.183
197.07	0.133	-81.7	-0.094			177.07	-1.217	43.19	0.077			177.07	0.109	43.16	-0.184
197.05	0.135	-81.68	-0.095			177.05	-1.216	43.2	0.076			177.05	0.111	43.18	-0.186
197.04	0.137	-81.67	-0.097			177.04	-1.214	43.22	0.075			177.04	0.112	43.19	-0.187
197.02	0.139	-81.65	-0.098			177.02	-1.213	43.24	0.074			177.02	0.114	43.21	-0.189
197	0.141	-81.64	-0.099			177.01	-1.211	43.25	0.074			177.01	0.116	43.22	-0.19
196.99	0.142	-81.62	-0.1			176.99	-1.209	43.27	0.073			176.99	0.118	43.24	-0.191
196.97	0.144	-81.61	-0.101			176.97	-1.208	43.28	0.071			176.98	0.12	43.25	-0.193
196.96	0.145	-81.59	-0.101			176.96	-1.207	43.3	0.069			176.96	0.122	43.27	-0.194
196.94	0.147	-81.58	-0.103			176.94	-1.206	43.31	0.067			176.94	0.123	43.28	-0.195
196.93	0.148	-81.56	-0.105			176.92	-1.205	43.33	0.065			176.93	0.125	43.3	-0.197
196.91	0.15	-81.55	-0.106			176.91	-1.204	43.35	0.063			176.91	0.126	43.32	-0.198
196.89	0.151	-81.53	-0.107			176.89	-1.203	43.36	0.062			176.9	0.128	43.33	-0.199
196.88	0.152	-81.52	-0.108			176.88	-1.202	43.38	0.06			176.88	0.13	43.35	-0.201
196.86	0.154	-81.5	-0.11			176.86	-1.201	43.39	0.059			176.87	0.131	43.36	-0.202
196.85	0.156	-81.49	-0.11			176.85	-1.201	43.41	0.058			176.85	0.133	43.38	-0.203
196.83	0.157	-81.47	-0.111			176.83	-1.2	43.42	0.057			176.83	0.134	43.39	-0.204
196.82	0.159	-81.46	-0.112			176.81	-1.199	43.44	0.056			176.82	0.135	43.41	-0.205
196.8	0.16	-81.44	-0.113			176.8	-1.198	43.46	0.055			176.8	0.136	43.42	-0.206
196.79	0.162	-81.43	-0.114			176.78	-1.197	43.47	0.054			176.79	0.137	43.44	-0.207
196.77	0.163	-81.41	-0.115			176.76	-1.196	43.49	0.053			176.77	0.139	43.46	-0.209
196.75	0.165	-81.4	-0.116			176.75	-1.195	43.5	0.053			176.75	0.14	43.47	-0.211
196.74	0.166	-81.38	-0.117			176.73	-1.195	43.52	0.052			176.74	0.141	43.49	-0.213
196.72	0.168	-81.37	-0.118			176.72	-1.194	43.53	0.051			176.72	0.143	43.5	-0.214
196.71	0.169	-81.35	-0.119			176.7	-1.193	43.55	0.05			176.71	0.144	43.52	-0.215
196.69	0.17	-81.34	-0.12			176.68	-1.192	43.57	0.049			176.69	0.146	43.54	-0.216
196.68	0.172	-81.32	-0.121			176.67	-1.191	43.58	0.048			176.67	0.147	43.55	-0.218
196.66	0.173	-81.31	-0.122			176.65	-1.19	43.6	0.047			176.66	0.149	43.57	-0.219
196.64	0.174	-81.29	-0.123			176.64	-1.189	43.61	0.046			176.64	0.15	43.58	-0.219
196.63	0.175	-81.28	-0.125			176.62	-1.188	43.63	0.045			176.63	0.15	43.6	-0.22
196.61	0.176	-81.26	-0.126			176.6	-1.187	43.65	0.044			176.61	0.151	43.61	-0.221
196.6	0.178	-81.25	-0.127			176.59	-1.186	43.66	0.043			176.6	0.153	43.63	-0.222
196.58	0.179	-81.23	-0.128			176.57	-1.186	43.68	0.042			176.58	0.154	43.65	-0.223
196.56	0.18	-81.22	-0.128			176.56	-1.185	43.69	0.041			176.56	0.155	43.66	-0.224
196.55	0.182	-81.2	-0.13			176.54	-1.184	43.71	0.04			176.55	0.156	43.68	-0.225
196.53	0.183	-81.19	-0.13			176.52	-1.183	43.73	0.039			176.53	0.158	43.69	-0.226
196.52	0.184	-81.17	-0.131			176.51	-1.182	43.74	0.038			176.51	0.159	43.71	-0.227
196.5	0.185	-81.16	-0.131			176.49	-1.181	43.76	0.037			176.5	0.16	43.72	-0.228
196.48	0.186	-81.14	-0.133			176.47	-1.18	43.77	0.036			176.48	0.161	43.74	-0.229
196.47	0.187	-81.13	-0.134			176.46	-1.179	43.79	0.035			176.47	0.162	43.76	-0.23
196.45	0.188	-81.11	-0.135			176.44	-1.177	43.81	0.034			176.45	0.163	43.77	-0.231
196.44	0.189	-81.1	-0.136			176.43	-1.176	43.82	0.032			176.43	0.164	43.79	-0.232
196.42	0.19	-81.08	-0.137			176.41	-1.174	43.84	0.031			176.42	0.165	43.8	-0.232
196.4	0.191	-81.07	-0.137			176.39	-1.173	43.85	0.031			176.4	0.166	43.82	-0.233
196.39	0.192	-81.05	-0.138			176.38	-1.172	43.87	0.03			176.39	0.167	43.83	-0.234
196.37	0.194	-81.04	-0.139			176.36	-1.171	43.89	0.029			176.37	0.168	43.85	-0.235
196.36	0.195	-81.02	-0.14			176.34	-1.171	43.9	0.028			176.35	0.169	43.87	-0.236
196.34	0.196	-81	-0.141			176.33	-1.17	43.92	0.027			176.34	0.171	43.88	-0.237
196.33	0.197	-80.99	-0.142			176.31	-1.169	43.93	0.026			176.32	0.171	43.9	-0.238
196.31	0.198	-80.97	-0.142			176.3	-1.168	43.95	0.025			176.31	0.172	43.91	-0.239
196.29	0.198	-80.96	-0.143			176.28	-1.167	43.97	0.024			176.29	0.173	43.93	-0.24
196.28	0.199	-80.94	-0.144			176.26	-1.166	43.98	0.023			176.27	0.174	43.95	-0.241
196.26	0.2	-80.93	-0.145			176.25	-1.165	44	0.022			176.26	0.175	43.96	-0.242
196.25	0.201	-80.91	-0.146			176.23	-1.164	44.01	0.021			176.24	0.176	43.98	-0.243
196.23	0.202	-80.9	-0.147			176.22	-1.163	44.03	0.02			176.22	0.176	43.99	-0.243
196.21	0.203	-80.88	-0.148			176.2	-1.163	44.05	0.019			176.21	0.177	44.01	-0.244
196.2	0.204	-80.87	-0.149			176.18	-1.162	44.06	0.018			176.19	0.177	44.02	-0.245
196.18	0.205	-80.85	-0.149			176.17	-1.161	44.08	0.017			176.18	0.178	44.04	-0.245
196.16	0.206	-80.83	-0.15			176.15	-1.16	44.09	0.016			176.16	0.178	44.06	-0.246
196.15	0.207	-80.82	-0.151			176.13	-1.159	44.11	0.015			176.14	0.179	44.07	-0.247
196.13	0.207	-80.8	-0.151			176.12	-1.158	44.13	0.015			176.13	0.18	44.09	-0.248
196.12	0.208	-80.79	-0.151			176.1	-1.157	44.14	0.014			176.11	0.18	44.1	-0.248
196.1	0.209	-80.77	-0.151			176.08	-1.157	44.16	0.013			176.1	0.181	44.12	-0.249
196.08	0.21	-80.76	-0.152			176.07	-1.156	44.18	0.012			176.08	0.181	44.14	-0.25
196.07	0.211	-80.74	-0.153			176.05	-1.155	44.19	0.011			176.06	0.182	44.15	-0.251
196.05	0.212	-80.72	-0.154			176.04	-1.154	44.21	0.01			176.05	0.183	44.17	-0.252
196.04	0.213	-80.71	-0.155			176.02	-1.153	44.22	0.009			176.03	0.184	44.18	-0.253
196.02	0.214	-80.69	-0.156			176	-1.153	44.24	0.008			176.01	0.184	44.2	-0.254
196	0.214	-80.68	-0.157			175.99	-1.152	44.26	0.007			176	0.185	44.22	-0.254
195.99	0.215	-80.66	-0.158			175.97	-1.151	44.27	0.006			175.98	0.186	44.23	-0.254
195.97	0.216	-80.65	-0.159			175.95	-1.15	44.29	0.006			175.97	0.187	44.25	-0.255
195.96	0.216	-80.63	-0.159			175.94	-1.149	44.3	0.005			175.95	0.188	44.26	-0.255
195.94	0.217	-80.62	-0.16			175.92	-1.148	44.32	0.004			175.93	0.189	44.28	-0.256
195.92	0.218	-80.6	-0.16			175.91	-1.148	44.34	0.003			175.92	0.19	44.3	-0.256
195.91	0.218	-80.59	-0.161			175.89	-1.147	44.35	0.002			175.9	0.191	44.31	-0.257
195.89	0.219	-80.57	-0.161			175.87	-1.146	44.37	0.001			175.88	0.191	44.33	-0.258
195.87	0.22	-80.55	-0.162			175.86	-1.145	44.38	0			175.87	0.192	44.35	-0.259
195.86	0.221	-80.54	-0.163			175.84	-1.144	44.4	-0.001			175.85	0.193	44.36	-0.259
195.84	0.222	-80.52	-0.164			175.82	-1.143	44.42	-0.002			175.84	0.193	44.38	-0.26
195.83	0.223	-80.51	-0.165			175.81	-1.143	44.43	-0.003			175.82	0.194	44.39	-0.26
195.81	0.223	-80.49	-0.165			175.79	-1.142	44.45	-0.004			175.8	0.194	44.41	-0.261
195.79	0.224	-80.48	-0.165			175.77	-1.141	44.47	-0.005			175.79	0.195	44.43	-0.262
195.78	0.225	-80.46	-0.166			175.76	-1.14	44.48	-0.005			175.77	0.195	44.44	-0.262
195.76	0.225	-80.44	-0.166			175.74	-1.139	44.5	-0.006			175.75	0.195	44.46	-0.263
195.75	0.226	-80.43	-0.167			175.73	-1.138	44.51	-0.007			175.74	0.196	44.47	-0.263
195.73	0.226	-80.41	-0.167			175.71	-1.138	44.53	-0.008			175.72	0.196	44.49	-0.264
195.71	0.227	-80.4	-0.168			175.69	-1.137	44.55	-0.009			175.71	0.197	44.51	-0.265
195.7	0.227	-80.38	-0.168			175.68	-1.136	44.56	-0.009			175.69	0.197	44.52	-0.265
195.68	0.228	-80.37	-0.169			175.66	-1.135	44.58	-0.01			175.67	0.198	44.54	-0.266
195.66	0.228	-80.35	-0.17			175.64	-1.134	44.6	-0.011			175.66	0.198	44.56	-0.266
195.65	0.229	-80.33	-0.17			175.63	-1.134	44.61	-0.012			175.64	0.199	44.57	-0.267
195.63	0.23	-80.32	-0.171			175.61	-1.133	44.63	-0.013			175.62	0.199	44.59	-0.267
195.62	0.23	-80.3	-0.171			175.59	-1.132	44.64	-0.014			175.61	0.2	44.6	-0.268
195.6	0.231	-80.29	-0.172			175.58	-1.132	44.66	-0.015			175.59	0.2	44.62	-0.269
195.58	0.231	-80.27	-0.172			175.56	-1.131	44.68	-0.015			175.57	0.201	44.64	-0.269
195.57	0.232	-80.26	-0.173			175.55	-1.13	44.69	-0.016			175.56	0.201	44.65	-0.27
195.55	0.233	-80.24	-0.174			175.53	-1.129	44.71	-0.017			175.54	0.202	44.67	-0.27
195.53	0.233	-80.22	-0.174			175.51	-1.129	44.72	-0.018			175.53	0.202	44.68	-0.271
195.52	0.234	-80.21	-0.175			175.5	-1.128	44.74	-0.019			175.51	0.203	44.7	-0.271
195.5	0.234	-80.19	-0.175			175.48	-1.127	44.76	-0.02			175.49	0.203	44.72	-0.271
195.49	0.234	-80.18	-0.176			175.46	-1.127	44.77	-0.02			175.48	0.203	44.73	-0.272
195.47	0.235	-80.16	-0.176			175.45	-1.126	44.79	-0.021			175.46	0.203	44.75	-0.272
195.45	0.235	-80.14	-0.177			175.43	-1.125	44.81	-0.022			175.44	0.204	44.76	-0.272
195.44	0.236	-80.13	-0.177			175.41	-1.124	44.82	-0.023			175.43	0.204	44.78	-0.273
195.42	0.236	-80.11	-0.178			175.4	-1.124	44.84	-0.024			175.41	0.204	44.8	-0.273
195.4	0.237	-80.1	-0.178			175.38	-1.123	44.85	-0.025			175.4	0.205	44.81	-0.274
195.39	0.238	-80.08	-0.178			175.36	-1.122	44.87	-0.025			175.38	0.205	44.83	-0.274
195.37	0.238	-80.07	-0.179			175.35	-1.122	44.89	-0.026			175.36	0.206	44.85	-0.274
195.36	0.239	-80.05	-0.179			175.33	-1.121	44.9	-0.027			175.35	0.206	44.86	-0.274
195.34	0.239	-80.03	-0.179			175.32	-1.12	44.92	-0.028			175.33	0.207	44.88	-0.275
195.32	0.24	-80.02	-0.18			175.3	-1.12	44.94	-0.029			175.31	0.207	44.89	-0.275
195.31	0.24	-80	-0.18			175.28	-1.119	44.95	-0.029			175.3	0.207	44.91	-0.275
195.29	0.241	-79.99	-0.18			175.27	-1.118	44.97	-0.03			175.28	0.208	44.93	-0.276
195.27	0.241	-79.97	-0.181			175.25	-1.118	44.99	-0.031			175.26	0.208	44.94	-0.276
195.26	0.241	-79.95	-0.181			175.23	-1.117	45	-0.031			175.25	0.208	44.96	-0.276
195.24	0.242	-79.94	-0.182			175.22	-1.116	45.02	-0.032			175.23	0.209	44.97	-0.277
195.23	0.242	-79.92	-0.183			175.2	-1.116	45.03	-0.033			175.22	0.209	44.99	-0.277
195.21	0.243	-79.91	-0.183			175.18	-1.115	45.05	-0.034			175.2	0.209	45.01	-0.278
195.19	0.243	-79.89	-0.184			175.17	-1.114	45.07	-0.034			175.18	0.21	45.02	-0.278
195.18	0.244	-79.88	-0.185			175.15	-1.114	45.08	-0.035			175.17	0.21	45.04	-0.278
195.16	0.244	-79.86	-0.185			175.14	-1.113	45.1	-0.036			175.15	0.21	45.06	-0.279
195.14	0.244	-79.84	-0.185			175.12	-1.113	45.12	-0.036			175.13	0.21	45.07	-0.279
195.13	0.244	-79.83	-0.186			175.1	-1.112	45.13	-0.037			175.12	0.211	45.09	-0.28
195.11	0.245	-79.81	-0.186			175.09	-1.112	45.15	-0.038			175.1	0.211	45.11	-0.28
195.1	0.245	-79.8	-0.186			175.07	-1.111	45.16	-0.038			175.09	0.211	45.12	-0.281
195.08	0.245	-79.78	-0.187			175.05	-1.111	45.18	-0.039			175.07	0.211	45.14	-0.281
195.06	0.245	-79.76	-0.187			175.04	-1.11	45.2	-0.04			175.05	0.211	45.15	-0.281
195.05	0.246	-79.75	-0.187			175.02	-1.109	45.21	-0.04			175.04	0.211	45.17	-0.282
195.03	0.246	-79.73	-0.187			175.01	-1.109	45.23	-0.041			175.02	0.212	45.19	-0.282
195.01	0.246	-79.71	-0.187			174.99	-1.108	45.25	-0.042			175	0.212	45.2	-0.282
195	0.247	-79.7	-0.188			174.97	-1.108	45.26	-0.043			174.99	0.212	45.22	-0.282
194.98	0.247	-79.68	-0.188			174.96	-1.107	45.28	-0.043			174.97	0.213	45.23	-0.283
194.97	0.248	-79.67	-0.188			174.94	-1.107	45.3	-0.044			174.95	0.213	45.25	-0.283
194.95	0.248	-79.65	-0.189			174.92	-1.106	45.31	-0.044			174.94	0.213	45.27	-0.283
194.93	0.249	-79.64	-0.189			174.91	-1.106	45.33	-0.045			174.92	0.213	45.28	-0.283
194.92	0.249	-79.62	-0.19			174.89	-1.105	45.34	-0.046			174.91	0.213	45.3	-0.284
194.9	0.249	-79.6	-0.19			174.87	-1.105	45.36	-0.046			174.89	0.214	45.32	-0.284
194.88	0.25	-79.59	-0.19			174.86	-1.104	45.38	-0.047			174.87	0.214	45.33	-0.284
194.87	0.25	-79.57	-0.191			174.84	-1.103	45.39	-0.048			174.86	0.214	45.35	-0.284
194.85	0.25	-79.55	-0.191			174.82	-1.103	45.41	-0.049			174.84	0.214	45.36	-0.285
194.84	0.251	-79.54	-0.191			174.81	-1.102	45.43	-0.049			174.82	0.214	45.38	-0.285
194.82	0.251	-79.52	-0.191			174.79	-1.102	45.44	-0.05			174.81	0.214	45.4	-0.285
194.8	0.251	-79.51	-0.192			174.78	-1.101	45.46	-0.051			174.79	0.214	45.41	-0.285
194.79	0.251	-79.49	-0.192			174.76	-1.101	45.47	-0.051			174.77	0.215	45.43	-0.286
194.77	0.252	-79.48	-0.192			174.74	-1.1	45.49	-0.052			174.76	0.215	45.45	-0.286
194.75	0.252	-79.46	-0.192			174.73	-1.1	45.51	-0.052			174.74	0.215	45.46	-0.286
194.74	0.252	-79.44	-0.193			174.71	-1.099	45.52	-0.053			174.72	0.215	45.48	-0.287
194.72	0.253	-79.43	-0.193			174.69	-1.099	45.54	-0.054			174.71	0.215	45.5	-0.287
194.7	0.253	-79.41	-0.193			174.68	-1.098	45.56	-0.054			174.69	0.215	45.51	-0.287
194.69	0.253	-79.39	-0.193			174.66	-1.098	45.57	-0.055			174.68	0.216	45.53	-0.287
194.67	0.253	-79.38	-0.194			174.64	-1.097	45.59	-0.055			174.66	0.216	45.54	-0.287
194.66	0.253	-79.36	-0.194			174.63	-1.097	45.61	-0.056			174.64	0.216	45.56	-0.288
194.64	0.254	-79.35	-0.194			174.61	-1.096	45.62	-0.056			174.63	0.216	45.58	-0.288
194.62	0.254	-79.33	-0.195			174.59	-1.096	45.64	-0.057			174.61	0.216	45.59	-0.288
194.61	0.254	-79.31	-0.195			174.58	-1.095	45.66	-0.057			174.59	0.216	45.61	-0.288
194.59	0.254	-79.3	-0.196			174.56	-1.095	45.67	-0.058			174.58	0.217	45.63	-0.288
194.57	0.254	-79.28	-0.196			174.55	-1.095	45.69	-0.059			174.56	0.217	45.64	-0.288
194.56	0.255	-79.27	-0.197			174.53	-1.094	45.7	-0.059			174.54	0.217	45.66	-0.289
194.54	0.255	-79.25	-0.197			174.51	-1.094	45.72	-0.06			174.53	0.217	45.67	-0.289
194.52	0.255	-79.23	-0.198			174.5	-1.093	45.74	-0.06			174.51	0.217	45.69	-0.289
194.51	0.255	-79.22	-0.198			174.48	-1.093	45.75	-0.06			174.5	0.218	45.71	-0.289
194.49	0.256	-79.2	-0.198			174.46	-1.092	45.77	-0.061			174.48	0.218	45.72	-0.289
194.48	0.256	-79.19	-0.198			174.45	-1.092	45.79	-0.061			174.46	0.218	45.74	-0.29
194.46	0.256	-79.17	-0.198			174.43	-1.092	45.8	-0.062			174.45	0.218	45.76	-0.29
194.44	0.257	-79.15	-0.198			174.41	-1.091	45.82	-0.062			174.43	0.218	45.77	-0.29
194.43	0.257	-79.14	-0.198			174.4	-1.091	45.84	-0.063			174.41	0.218	45.79	-0.29
194.41	0.257	-79.12	-0.198			174.38	-1.09	45.85	-0.063			174.4	0.218	45.81	-0.29
194.39	0.257	-79.1	-0.199			174.36	-1.09	45.87	-0.064			174.38	0.218	45.82	-0.291
194.38	0.257	-79.09	-0.199			174.35	-1.09	45.88	-0.064			174.36	0.218	45.84	-0.291
194.36	0.258	-79.07	-0.199			174.33	-1.089	45.9	-0.065			174.35	0.218	45.85	-0.291
194.34	0.258	-79.06	-0.199			174.32	-1.089	45.92	-0.065			174.33	0.219	45.87	-0.291
194.33	0.258	-79.04	-0.199			174.3	-1.089	45.93	-0.066			174.32	0.219	45.89	-0.291
194.31	0.258	-79.02	-0.2			174.28	-1.088	45.95	-0.066			174.3	0.219	45.9	-0.292
194.3	0.259	-79.01	-0.2			174.27	-1.088	45.97	-0.067			174.28	0.219	45.92	-0.292
194.28	0.259	-78.99	-0.2			174.25	-1.088	45.98	-0.067			174.27	0.219	45.94	-0.292
194.26	0.259	-78.98	-0.2			174.23	-1.087	46	-0.068			174.25	0.219	45.95	-0.292
194.25	0.259	-78.96	-0.2			174.22	-1.087	46.01	-0.068			174.23	0.219	45.97	-0.292
194.23	0.259	-78.94	-0.201			174.2	-1.087	46.03	-0.068			174.22	0.219	45.99	-0.292
194.21	0.259	-78.93	-0.201			174.18	-1.086	46.05	-0.069			174.2	0.219	46	-0.292
194.2	0.26	-78.91	-0.201			174.17	-1.086	46.06	-0.069			174.18	0.219	46.02	-0.292
194.18	0.26	-78.89	-0.201			174.15	-1.085	46.08	-0.069			174.17	0.219	46.03	-0.292
194.16	0.26	-78.88	-0.201			174.13	-1.085	46.1	-0.07			174.15	0.219	46.05	-0.292
194.15	0.26	-78.86	-0.201			174.12	-1.085	46.11	-0.07			174.14	0.22	46.07	-0.293
194.13	0.26	-78.85	-0.201			174.1	-1.084	46.13	-0.07			174.12	0.22	46.08	-0.293
194.12	0.26	-78.83	-0.202			174.08	-1.084	46.15	-0.071			174.1	0.22	46.1	-0.293
194.1	0.26	-78.81	-0.202			174.07	-1.084	46.16	-0.071			174.09	0.22	46.12	-0.293
194.08	0.261	-78.8	-0.202			174.05	-1.083	46.18	-0.072			174.07	0.22	46.13	-0.293
194.07	0.261	-78.78	-0.202			174.04	-1.083	46.2	-0.072			174.05	0.22	46.15	-0.294
194.05	0.261	-78.76	-0.202			174.02	-1.083	46.21	-0.072			174.04	0.22	46.17	-0.294
194.03	0.261	-78.75	-0.202			174	-1.083	46.23	-0.073			174.02	0.22	46.18	-0.294
194.02	0.261	-78.73	-0.202			173.99	-1.082	46.25	-0.073			174	0.22	46.2	-0.294
194	0.262	-78.72	-0.203			173.97	-1.082	46.26	-0.074			173.99	0.22	46.21	-0.294
193.98	0.262	-78.7	-0.203			173.95	-1.082	46.28	-0.074			173.97	0.22	46.23	-0.295
193.97	0.262	-78.68	-0.203			173.94	-1.081	46.29	-0.074			173.95	0.22	46.25	-0.295
193.95	0.262	-78.67	-0.203			173.92	-1.081	46.31	-0.075			173.94	0.22	46.26	-0.295
193.94	0.262	-78.65	-0.203			173.9	-1.08	46.33	-0.075			173.92	0.22	46.28	-0.295
193.92	0.262	-78.64	-0.203			173.89	-1.08	46.34	-0.075			173.9	0.221	46.3	-0.295
193.9	0.262	-78.62	-0.203			173.87	-1.08	46.36	-0.075			173.89	0.221	46.31	-0.295
193.89	0.262	-78.6	-0.204			173.85	-1.08	46.37	-0.076			173.87	0.221	46.33	-0.295
193.87	0.263	-78.59	-0.204			173.84	-1.079	46.39	-0.076			173.86	0.221	46.35	-0.295
193.85	0.263	-78.57	-0.204			173.82	-1.079	46.41	-0.076			173.84	0.221	46.36	-0.295
193.84	0.263	-78.55	-0.204			173.81	-1.079	46.42	-0.077			173.82	0.221	46.38	-0.295
193.82	0.263	-78.54	-0.204			173.79	-1.079	46.44	-0.077			173.81	0.221	46.39	-0.296
193.8	0.263	-78.52	-0.205			173.77	-1.078	46.46	-0.077			173.79	0.221	46.41	-0.296
193.79	0.263	-78.51	-0.205			173.76	-1.078	46.48	-0.078			173.77	0.221	46.43	-0.296
193.77	0.263	-78.49	-0.205			173.74	-1.078	46.49	-0.078			173.76	0.221	46.44	-0.296
193.76	0.263	-78.47	-0.205			173.72	-1.077	46.51	-0.078			173.74	0.221	46.46	-0.296
193.74	0.263	-78.46	-0.205			173.71	-1.077	46.52	-0.079			173.72	0.221	46.48	-0.296
193.72	0.263	-78.44	-0.205			173.69	-1.077	46.54	-0.079			173.71	0.222	46.49	-0.296
193.71	0.263	-78.43	-0.205			173.67	-1.077	46.56	-0.079			173.69	0.222	46.51	-0.296
193.69	0.264	-78.41	-0.205			173.66	-1.077	46.57	-0.079			173.67	0.222	46.53	-0.296
193.67	0.264	-78.39	-0.205			173.64	-1.076	46.59	-0.08			173.66	0.222	46.54	-0.297
193.66	0.264	-78.37	-0.205			173.62	-1.076	46.61	-0.08			173.64	0.222	46.56	-0.297
193.64	0.264	-78.36	-0.206			173.61	-1.076	46.62	-0.08			173.63	0.222	46.57	-0.297
193.62	0.264	-78.34	-0.206			173.59	-1.076	46.64	-0.08			173.61	0.222	46.59	-0.297
193.61	0.264	-78.33	-0.206			173.57	-1.075	46.66	-0.081			173.59	0.222	46.61	-0.297
193.59	0.264	-78.31	-0.206			173.56	-1.075	46.67	-0.081			173.58	0.222	46.62	-0.297
193.57	0.265	-78.29	-0.206			173.54	-1.075	46.69	-0.081			173.56	0.222	46.64	-0.297
193.56	0.265	-78.28	-0.206			173.53	-1.075	46.7	-0.081			173.54	0.222	46.66	-0.297
193.54	0.265	-78.26	-0.206			173.51	-1.075	46.72	-0.081			173.53	0.222	46.67	-0.297
193.53	0.265	-78.25	-0.206			173.49	-1.074	46.74	-0.082			173.51	0.222	46.69	-0.297
193.51	0.265	-78.23	-0.206			173.48	-1.074	46.75	-0.082			173.49	0.223	46.71	-0.298
193.49	0.265	-78.21	-0.206			173.46	-1.074	46.77	-0.082			173.48	0.223	46.72	-0.298
193.48	0.265	-78.2	-0.206			173.44	-1.074	46.79	-0.082			173.46	0.223	46.74	-0.298
193.46	0.265	-78.18	-0.207			173.43	-1.074	46.8	-0.082			173.44	0.223	46.76	-0.298
193.44	0.265	-78.16	-0.207			173.41	-1.073	46.82	-0.082			173.43	0.223	46.77	-0.298
193.43	0.265	-78.15	-0.207			173.39	-1.073	46.84	-0.082			173.41	0.223	46.79	-0.298
193.41	0.266	-78.13	-0.207			173.38	-1.073	46.85	-0.083			173.39	0.223	46.8	-0.298
193.39	0.266	-78.11	-0.207			173.36	-1.073	46.87	-0.083			173.38	0.223	46.82	-0.298
193.38	0.266	-78.1	-0.207			173.34	-1.073	46.89	-0.083			173.36	0.223	46.84	-0.298
193.36	0.266	-78.08	-0.207			173.33	-1.073	46.9	-0.083			173.35	0.223	46.85	-0.298
193.34	0.266	-78.07	-0.207			173.31	-1.072	46.92	-0.084			173.33	0.223	46.87	-0.298
193.33	0.266	-78.05	-0.207			173.3	-1.072	46.94	-0.084			173.31	0.223	46.89	-0.299
193.31	0.266	-78.03	-0.207			173.28	-1.072	46.95	-0.084			173.3	0.223	46.9	-0.299
193.3	0.266	-78.02	-0.207			173.26	-1.072	46.97	-0.084			173.28	0.224	46.92	-0.299
193.28	0.266	-78	-0.207			173.25	-1.072	46.99	-0.084			173.26	0.224	46.94	-0.299
193.26	0.266	-77.99	-0.208			173.23	-1.072	47	-0.085			173.25	0.224	46.95	-0.299
193.25	0.266	-77.97	-0.208			173.21	-1.072	47.02	-0.085			173.23	0.224	46.97	-0.299
193.23	0.266	-77.95	-0.208			173.2	-1.072	47.03	-0.085			173.21	0.224	46.99	-0.299
193.21	0.267	-77.94	-0.208			173.18	-1.071	47.05	-0.085			173.2	0.224	47	-0.299
193.2	0.267	-77.92	-0.208			173.16	-1.071	47.07	-0.085			173.18	0.224	47.02	-0.299
193.18	0.267	-77.9	-0.208			173.15	-1.071	47.08	-0.085			173.16	0.224	47.04	-0.299
193.16	0.267	-77.89	-0.208			173.13	-1.071	47.1	-0.085			173.15	0.224	47.05	-0.299
193.15	0.267	-77.87	-0.208			173.11	-1.071	47.12	-0.086			173.13	0.224	47.07	-0.3
193.13	0.267	-77.85	-0.208			173.1	-1.071	47.13	-0.086			173.11	0.224	47.09	-0.3
193.11	0.267	-77.84	-0.208			173.08	-1.071	47.15	-0.086			173.1	0.224	47.1	-0.3
193.1	0.267	-77.82	-0.208			173.07	-1.07	47.17	-0.086			173.08	0.224	47.12	-0.3
193.08	0.267	-77.8	-0.208			173.05	-1.07	47.18	-0.086			173.07	0.224	47.13	-0.3
193.07	0.267	-77.79	-0.208			173.03	-1.07	47.2	-0.087			173.05	0.225	47.15	-0.3
193.05	0.267	-77.77	-0.208			173.01	-1.07	47.22	-0.087			173.03	0.225	47.17	-0.3
193.03	0.267	-77.76	-0.208			173	-1.07	47.23	-0.087			173.02	0.225	47.19	-0.3
193.02	0.267	-77.74	-0.208			172.98	-1.07	47.25	-0.087			173	0.225	47.2	-0.3
193	0.267	-77.72	-0.208			172.97	-1.07	47.27	-0.087			172.98	0.225	47.22	-0.3
192.98	0.267	-77.71	-0.209			172.95	-1.07	47.28	-0.087			172.97	0.225	47.23	-0.301
192.97	0.267	-77.69	-0.209			172.93	-1.07	47.3	-0.087			172.95	0.225	47.25	-0.301
192.95	0.267	-77.67	-0.209			172.92	-1.07	47.31	-0.087			172.93	0.225	47.27	-0.301
192.93	0.268	-77.66	-0.209			172.9	-1.07	47.33	-0.087			172.92	0.225	47.28	-0.301
192.92	0.268	-77.64	-0.209			172.88	-1.069	47.35	-0.088			172.9	0.225	47.3	-0.301
192.9	0.268	-77.63	-0.209			172.87	-1.069	47.36	-0.088			172.88	0.225	47.32	-0.301
192.88	0.268	-77.61	-0.209			172.85	-1.069	47.38	-0.088			172.87	0.225	47.33	-0.301
192.87	0.268	-77.59	-0.209			172.83	-1.069	47.4	-0.088			172.85	0.225	47.35	-0.301
192.85	0.268	-77.58	-0.209			172.82	-1.069	47.41	-0.088			172.83	0.226	47.37	-0.301
192.83	0.268	-77.56	-0.209			172.8	-1.069	47.43	-0.088			172.82	0.226	47.38	-0.301
192.82	0.268	-77.54	-0.209			172.78	-1.069	47.45	-0.088			172.8	0.226	47.4	-0.302
192.8	0.268	-77.53	-0.209			172.77	-1.069	47.46	-0.088			172.78	0.226	47.41	-0.302
192.78	0.268	-77.51	-0.209			172.75	-1.069	47.48	-0.089			172.77	0.226	47.43	-0.302
192.77	0.268	-77.5	-0.209			172.73	-1.069	47.5	-0.089			172.75	0.226	47.45	-0.302
192.75	0.268	-77.48	-0.209			172.72	-1.069	47.51	-0.089			172.74	0.226	47.46	-0.302
192.74	0.268	-77.46	-0.209			172.7	-1.069	47.53	-0.089			172.72	0.226	47.48	-0.302
192.72	0.268	-77.45	-0.209			172.69	-1.069	47.54	-0.089			172.7	0.226	47.5	-0.302
192.7	0.268	-77.43	-0.209			172.67	-1.069	47.56	-0.089			172.69	0.226	47.51	-0.302
192.69	0.268	-77.41	-0.21			172.65	-1.069	47.58	-0.089			172.67	0.226	47.53	-0.302
192.67	0.268	-77.4	-0.21			172.64	-1.069	47.59	-0.089			172.65	0.226	47.55	-0.302
192.65	0.268	-77.38	-0.21			172.62	-1.069	47.61	-0.089			172.64	0.226	47.56	-0.303
192.64	0.269	-77.36	-0.21			172.6	-1.069	47.63	-0.089			172.62	0.226	47.58	-0.303
192.62	0.269	-77.35	-0.21			172.59	-1.069	47.64	-0.089			172.6	0.226	47.59	-0.303
192.6	0.269	-77.33	-0.21			172.57	-1.069	47.66	-0.089			172.59	0.227	47.61	-0.303
192.59	0.269	-77.31	-0.21			172.55	-1.069	47.68	-0.089			172.57	0.227	47.63	-0.303
192.57	0.269	-77.3	-0.21			172.54	-1.069	47.69	-0.089			172.55	0.227	47.64	-0.303
192.56	0.269	-77.28	-0.21			172.52	-1.069	47.71	-0.089			172.54	0.227	47.66	-0.303
192.54	0.269	-77.26	-0.21			172.5	-1.069	47.73	-0.089			172.52	0.227	47.68	-0.303
192.52	0.269	-77.25	-0.21			172.49	-1.069	47.74	-0.089			172.5	0.227	47.69	-0.303
192.51	0.269	-77.23	-0.21			172.47	-1.068	47.76	-0.089			172.49	0.227	47.71	-0.303
192.49	0.269	-77.22	-0.21			172.45	-1.068	47.78	-0.089			172.47	0.227	47.73	-0.304
192.47	0.269	-77.2	-0.21			172.44	-1.068	47.79	-0.09			172.45	0.227	47.74	-0.304
192.46	0.269	-77.18	-0.211			172.42	-1.068	47.81	-0.09			172.44	0.227	47.76	-0.304
192.44	0.269	-77.17	-0.211			172.4	-1.068	47.83	-0.09			172.42	0.227	47.78	-0.304
192.42	0.269	-77.15	-0.211			172.39	-1.068	47.84	-0.09			172.41	0.227	47.79	-0.304
192.41	0.269	-77.13	-0.211			172.37	-1.069	47.86	-0.09			172.39	0.227	47.81	-0.304
192.39	0.269	-77.12	-0.211			172.36	-1.069	47.87	-0.09			172.37	0.227	47.83	-0.304
192.37	0.269	-77.1	-0.211			172.34	-1.069	47.89	-0.09			172.36	0.227	47.84	-0.304
192.36	0.269	-77.09	-0.211			172.32	-1.069	47.91	-0.09			172.34	0.227	47.86	-0.304
192.34	0.269	-77.07	-0.211			172.31	-1.069	47.92	-0.089			172.32	0.227	47.87	-0.304
192.32	0.269	-77.05	-0.211			172.29	-1.069	47.94	-0.089			172.31	0.228	47.89	-0.305
192.31	0.269	-77.04	-0.211			172.27	-1.069	47.96	-0.089			172.29	0.228	47.91	-0.305
192.29	0.27	-77.02	-0.211			172.26	-1.069	47.97	-0.089			172.27	0.228	47.92	-0.305
192.27	0.27	-77	-0.211			172.24	-1.069	47.99	-0.089			172.26	0.228	47.94	-0.305
192.26	0.27	-76.99	-0.211			172.22	-1.069	48.01	-0.089			172.24	0.228	47.96	-0.305
192.24	0.27	-76.97	-0.211			172.21	-1.069	48.02	-0.089			172.22	0.228	47.97	-0.305
192.22	0.27	-76.95	-0.211			172.19	-1.069	48.04	-0.089			172.21	0.228	47.99	-0.305
192.21	0.27	-76.94	-0.211			172.17	-1.069	48.06	-0.089			172.19	0.228	48.01	-0.305
192.19	0.27	-76.92	-0.211			172.16	-1.069	48.07	-0.089			172.17	0.228	48.02	-0.305
192.17	0.27	-76.91	-0.211			172.14	-1.069	48.09	-0.089			172.16	0.228	48.04	-0.305
192.16	0.27	-76.89	-0.211			172.12	-1.069	48.11	-0.089			172.14	0.228	48.06	-0.305
192.14	0.27	-76.87	-0.211			172.11	-1.069	48.12	-0.089			172.12	0.228	48.07	-0.306
192.13	0.27	-76.86	-0.211			172.09	-1.069	48.14	-0.089			172.11	0.228	48.09	-0.306
192.11	0.27	-76.84	-0.211			172.07	-1.069	48.16	-0.089			172.09	0.228	48.1	-0.306
192.09	0.27	-76.82	-0.211			172.06	-1.069	48.17	-0.089			172.07	0.228	48.12	-0.306
192.08	0.27	-76.81	-0.212			172.04	-1.069	48.19	-0.089			172.06	0.228	48.14	-0.306
192.06	0.27	-76.79	-0.212			172.02	-1.069	48.2	-0.089			172.04	0.228	48.16	-0.306
192.04	0.27	-76.77	-0.212			172.01	-1.069	48.22	-0.089			172.02	0.229	48.17	-0.306
192.03	0.27	-76.76	-0.212			171.99	-1.069	48.24	-0.089			172.01	0.229	48.19	-0.306
192.01	0.27	-76.74	-0.212			171.98	-1.069	48.25	-0.089			171.99	0.229	48.2	-0.306
191.99	0.27	-76.73	-0.212			171.96	-1.069	48.27	-0.089			171.98	0.229	48.22	-0.306
191.98	0.27	-76.71	-0.212			171.94	-1.069	48.29	-0.089			171.96	0.229	48.24	-0.307
191.96	0.27	-76.69	-0.212			171.93	-1.069	48.3	-0.088			171.94	0.229	48.25	-0.307
191.94	0.271	-76.68	-0.212			171.91	-1.069	48.32	-0.088			171.93	0.229	48.27	-0.307
191.93	0.271	-76.66	-0.212			171.89	-1.069	48.34	-0.088			171.91	0.229	48.29	-0.307
191.91	0.271	-76.64	-0.212			171.88	-1.069	48.35	-0.088			171.89	0.229	48.3	-0.307
191.89	0.271	-76.63	-0.212			171.86	-1.069	48.37	-0.088			171.88	0.229	48.32	-0.307
191.88	0.271	-76.61	-0.212			171.84	-1.07	48.39	-0.088			171.86	0.229	48.34	-0.307
191.86	0.271	-76.59	-0.212			171.83	-1.07	48.4	-0.088			171.84	0.229	48.35	-0.307
191.85	0.271	-76.58	-0.212			171.81	-1.07	48.42	-0.088			171.83	0.229	48.37	-0.307
191.83	0.271	-76.56	-0.212			171.79	-1.07	48.44	-0.088			171.81	0.229	48.39	-0.307
191.81	0.271	-76.54	-0.212			171.78	-1.07	48.45	-0.088			171.79	0.229	48.4	-0.308
191.8	0.271	-76.53	-0.212			171.76	-1.07	48.47	-0.088			171.78	0.229	48.42	-0.308
191.78	0.271	-76.51	-0.212			171.74	-1.07	48.49	-0.088			171.76	0.229	48.44	-0.308
191.76	0.271	-76.5	-0.212			171.73	-1.07	48.5	-0.088			171.74	0.229	48.45	-0.308
191.75	0.271	-76.48	-0.212			171.71	-1.07	48.52	-0.088			171.73	0.229	48.47	-0.308
191.73	0.271	-76.46	-0.213			171.69	-1.07	48.54	-0.088			171.71	0.23	48.49	-0.308
191.71	0.271	-76.45	-0.213			171.68	-1.07	48.55	-0.087			171.7	0.23	48.5	-0.308
191.7	0.271	-76.43	-0.213			171.66	-1.07	48.57	-0.087			171.68	0.23	48.52	-0.308
191.68	0.271	-76.41	-0.213			171.64	-1.07	48.59	-0.087			171.66	0.23	48.54	-0.308
191.66	0.271	-76.4	-0.213			171.63	-1.07	48.6	-0.087			171.65	0.23	48.55	-0.308
191.65	0.271	-76.38	-0.213			171.61	-1.07	48.62	-0.087			171.63	0.23	48.57	-0.308
191.63	0.271	-76.36	-0.213			171.6	-1.07	48.63	-0.087			171.61	0.23	48.58	-0.309
191.61	0.272	-76.35	-0.213			171.58	-1.07	48.65	-0.087			171.6	0.23	48.6	-0.309
191.6	0.272	-76.33	-0.213			171.56	-1.07	48.67	-0.087			171.58	0.23	48.62	-0.309
191.58	0.272	-76.32	-0.213			171.55	-1.07	48.68	-0.087			171.56	0.23	48.63	-0.309
191.56	0.272	-76.3	-0.213			171.53	-1.07	48.7	-0.086			171.55	0.23	48.65	-0.309
191.55	0.272	-76.28	-0.213			171.51	-1.07	48.72	-0.086			171.53	0.23	48.67	-0.309
191.53	0.272	-76.27	-0.213			171.5	-1.07	48.73	-0.086			171.51	0.23	48.68	-0.309
191.51	0.272	-76.25	-0.213			171.48	-1.071	48.75	-0.086			171.5	0.23	48.7	-0.309
191.5	0.272	-76.23	-0.213			171.46	-1.071	48.77	-0.086			171.48	0.23	48.72	-0.309
191.48	0.272	-76.22	-0.213			171.45	-1.071	48.78	-0.086			171.46	0.23	48.73	-0.309
191.47	0.272	-76.2	-0.213			171.43	-1.071	48.8	-0.086			171.45	0.23	48.75	-0.309
191.45	0.272	-76.18	-0.213			171.41	-1.071	48.82	-0.086			171.43	0.23	48.77	-0.309
191.43	0.272	-76.17	-0.213			171.4	-1.072	48.83	-0.086			171.41	0.23	48.78	-0.31
191.42	0.272	-76.15	-0.213			171.38	-1.072	48.85	-0.086			171.4	0.23	48.8	-0.31
191.4	0.272	-76.13	-0.213			171.36	-1.072	48.87	-0.086			171.38	0.23	48.82	-0.31
191.38	0.272	-76.12	-0.213			171.35	-1.072	48.88	-0.086			171.36	0.23	48.83	-0.31
191.37	0.272	-76.1	-0.213			171.33	-1.072	48.9	-0.086			171.35	0.23	48.85	-0.31
191.35	0.272	-76.08	-0.213			171.31	-1.072	48.92	-0.086			171.33	0.23	48.87	-0.31
191.33	0.272	-76.07	-0.213			171.3	-1.072	48.93	-0.086			171.31	0.231	48.88	-0.31
191.32	0.272	-76.05	-0.213			171.28	-1.072	48.95	-0.085			171.3	0.231	48.9	-0.31
191.3	0.272	-76.04	-0.213			171.26	-1.072	48.97	-0.085			171.28	0.231	48.92	-0.31
191.28	0.272	-76.02	-0.214			171.25	-1.072	48.98	-0.085			171.26	0.231	48.93	-0.31
191.27	0.273	-76	-0.214			171.23	-1.072	49	-0.085			171.25	0.231	48.95	-0.31
191.25	0.273	-75.99	-0.214			171.21	-1.072	49.02	-0.085			171.23	0.231	48.96	-0.311
191.23	0.273	-75.97	-0.214			171.2	-1.072	49.03	-0.085			171.21	0.231	48.98	-0.311
191.22	0.273	-75.95	-0.214			171.18	-1.073	49.05	-0.085			171.2	0.231	49	-0.311
191.2	0.273	-75.94	-0.214			171.17	-1.073	49.06	-0.085			171.18	0.231	49.01	-0.311
191.18	0.273	-75.92	-0.214			171.15	-1.073	49.08	-0.085			171.16	0.231	49.03	-0.311
191.17	0.273	-75.9	-0.214			171.13	-1.073	49.1	-0.085			171.15	0.231	49.05	-0.311
191.15	0.273	-75.89	-0.214			171.12	-1.073	49.11	-0.084			171.13	0.231	49.06	-0.311
191.13	0.273	-75.87	-0.214			171.1	-1.073	49.13	-0.084			171.12	0.231	49.08	-0.311
191.12	0.273	-75.85	-0.214			171.08	-1.073	49.15	-0.084			171.1	0.231	49.1	-0.311
191.1	0.273	-75.84	-0.214			171.07	-1.073	49.16	-0.084			171.08	0.231	49.11	-0.311
191.09	0.273	-75.82	-0.214			171.05	-1.073	49.18	-0.084			171.07	0.231	49.13	-0.311
191.07	0.273	-75.8	-0.214			171.03	-1.073	49.2	-0.084			171.05	0.231	49.15	-0.311
191.05	0.273	-75.79	-0.214			171.02	-1.073	49.21	-0.083			171.03	0.231	49.16	-0.312
191.04	0.273	-75.77	-0.214			171	-1.073	49.23	-0.083			171.02	0.231	49.18	-0.312
191.02	0.273	-75.76	-0.214			170.98	-1.073	49.25	-0.083			171	0.231	49.2	-0.312
191	0.273	-75.74	-0.214			170.97	-1.073	49.26	-0.083			170.98	0.231	49.21	-0.312
190.99	0.273	-75.72	-0.214			170.95	-1.073	49.28	-0.083			170.97	0.231	49.23	-0.312
190.97	0.273	-75.71	-0.214			170.93	-1.074	49.3	-0.083			170.95	0.231	49.25	-0.312
190.95	0.273	-75.69	-0.214			170.92	-1.074	49.31	-0.083			170.93	0.231	49.26	-0.312
190.94	0.273	-75.67	-0.214			170.9	-1.074	49.33	-0.083			170.92	0.232	49.28	-0.312
190.92	0.273	-75.66	-0.214			170.88	-1.074	49.35	-0.083			170.9	0.232	49.3	-0.312
190.9	0.273	-75.64	-0.214			170.87	-1.074	49.36	-0.083			170.88	0.232	49.31	-0.312
190.89	0.274	-75.62	-0.214			170.85	-1.074	49.38	-0.082			170.87	0.232	49.33	-0.312
190.87	0.274	-75.61	-0.214			170.83	-1.074	49.4	-0.082			170.85	0.232	49.34	-0.312
190.85	0.274	-75.59	-0.214			170.82	-1.074	49.41	-0.082			170.83	0.232	49.36	-0.312
190.84	0.274	-75.58	-0.214			170.8	-1.075	49.43	-0.082			170.82	0.232	49.38	-0.313
190.82	0.274	-75.56	-0.214			170.78	-1.075	49.44	-0.082			170.8	0.232	49.39	-0.313
190.8	0.274	-75.54	-0.214			170.77	-1.075	49.46	-0.082			170.78	0.232	49.41	-0.313
190.79	0.274	-75.53	-0.214			170.75	-1.075	49.48	-0.081			170.77	0.232	49.43	-0.313
190.77	0.274	-75.51	-0.214			170.74	-1.075	49.49	-0.081			170.75	0.232	49.44	-0.313
190.75	0.274	-75.49	-0.215			170.72	-1.075	49.51	-0.081			170.73	0.232	49.46	-0.313
190.74	0.274	-75.48	-0.215			170.7	-1.075	49.53	-0.081			170.72	0.232	49.48	-0.313
190.72	0.274	-75.46	-0.215			170.69	-1.075	49.54	-0.081			170.7	0.232	49.49	-0.313
190.71	0.274	-75.44	-0.215			170.67	-1.075	49.56	-0.081			170.68	0.232	49.51	-0.313
190.69	0.274	-75.43	-0.215			170.65	-1.076	49.58	-0.08			170.67	0.232	49.53	-0.313
190.67	0.274	-75.41	-0.215			170.64	-1.076	49.59	-0.08			170.65	0.232	49.54	-0.313
190.65	0.274	-75.39	-0.215			170.62	-1.076	49.61	-0.08			170.64	0.232	49.56	-0.313
190.64	0.274	-75.38	-0.215			170.6	-1.076	49.63	-0.08			170.62	0.232	49.58	-0.314
190.62	0.274	-75.36	-0.215			170.59	-1.076	49.64	-0.08			170.6	0.232	49.59	-0.314
190.61	0.274	-75.34	-0.215			170.57	-1.076	49.66	-0.08			170.59	0.232	49.61	-0.314
190.59	0.274	-75.33	-0.215			170.55	-1.076	49.68	-0.079			170.57	0.232	49.63	-0.314
190.57	0.274	-75.31	-0.215			170.54	-1.076	49.69	-0.079			170.55	0.232	49.64	-0.314
190.56	0.274	-75.3	-0.215			170.52	-1.076	49.71	-0.079			170.54	0.232	49.66	-0.314
190.54	0.274	-75.28	-0.215			170.5	-1.077	49.73	-0.079			170.52	0.232	49.68	-0.314
190.52	0.274	-75.26	-0.215			170.49	-1.077	49.74	-0.079			170.5	0.232	49.69	-0.314
190.51	0.274	-75.25	-0.215			170.47	-1.077	49.76	-0.079			170.49	0.232	49.71	-0.314
190.49	0.275	-75.23	-0.215			170.45	-1.077	49.78	-0.079			170.47	0.232	49.73	-0.314
190.47	0.275	-75.21	-0.215			170.44	-1.077	49.79	-0.079			170.45	0.232	49.74	-0.314
190.46	0.275	-75.2	-0.215			170.42	-1.077	49.81	-0.078			170.44	0.232	49.76	-0.314
190.44	0.275	-75.18	-0.215			170.4	-1.078	49.83	-0.078			170.42	0.232	49.78	-0.314
190.42	0.275	-75.16	-0.215			170.39	-1.078	49.84	-0.078			170.4	0.232	49.79	-0.315
190.41	0.275	-75.15	-0.215			170.37	-1.078	49.86	-0.078			170.39	0.233	49.81	-0.315
190.39	0.275	-75.13	-0.215			170.35	-1.078	49.88	-0.078			170.37	0.233	49.82	-0.315
190.37	0.275	-75.11	-0.215			170.34	-1.078	49.89	-0.077			170.35	0.233	49.84	-0.315
190.36	0.275	-75.1	-0.215			170.32	-1.078	49.91	-0.077			170.34	0.233	49.86	-0.315
190.34	0.275	-75.08	-0.215			170.31	-1.078	49.93	-0.077			170.32	0.233	49.87	-0.315
190.32	0.275	-75.07	-0.215			170.29	-1.078	49.94	-0.077			170.3	0.233	49.89	-0.315
190.31	0.275	-75.05	-0.215			170.27	-1.078	49.96	-0.077			170.29	0.233	49.91	-0.315
190.29	0.275	-75.03	-0.215			170.26	-1.079	49.98	-0.076			170.27	0.233	49.92	-0.315
190.28	0.275	-75.02	-0.215			170.24	-1.079	49.99	-0.076			170.25	0.233	49.94	-0.315
190.26	0.275	-75	-0.215			170.22	-1.079	50.01	-0.076			170.24	0.233	49.96	-0.315
190.24	0.275	-74.98	-0.215			170.21	-1.079	50.02	-0.076			170.22	0.233	49.97	-0.315
190.22	0.275	-74.96	-0.215			170.19	-1.079	50.04	-0.076			170.2	0.233	49.99	-0.315
190.21	0.275	-74.95	-0.215			170.17	-1.079	50.06	-0.076			170.19	0.233	50.01	-0.316
190.19	0.275	-74.93	-0.215			170.16	-1.079	50.08	-0.076			170.17	0.233	50.02	-0.316
190.18	0.275	-74.92	-0.215			170.14	-1.08	50.09	-0.076			170.15	0.233	50.04	-0.316
190.16	0.275	-74.9	-0.215			170.12	-1.08	50.11	-0.075			170.14	0.233	50.06	-0.316
190.14	0.275	-74.88	-0.216			170.11	-1.08	50.12	-0.075			170.12	0.233	50.07	-0.316
190.13	0.275	-74.87	-0.216			170.09	-1.08	50.14	-0.075			170.11	0.233	50.09	-0.316
190.11	0.275	-74.85	-0.216			170.07	-1.081	50.16	-0.075			170.09	0.233	50.11	-0.316
190.09	0.275	-74.83	-0.216			170.06	-1.081	50.17	-0.075			170.07	0.233	50.12	-0.316
190.08	0.275	-74.82	-0.216			170.04	-1.081	50.19	-0.075			170.06	0.233	50.14	-0.316
190.06	0.275	-74.8	-0.216			170.02	-1.081	50.21	-0.075			170.04	0.233	50.16	-0.316
190.04	0.275	-74.78	-0.216			170.01	-1.081	50.22	-0.074			170.02	0.233	50.17	-0.316
190.03	0.276	-74.77	-0.216			169.99	-1.081	50.24	-0.074			170.01	0.233	50.19	-0.316
190.01	0.276	-74.75	-0.216			169.97	-1.082	50.26	-0.074			169.99	0.233	50.21	-0.316
189.99	0.276	-74.73	-0.216			169.96	-1.082	50.27	-0.074			169.97	0.233	50.22	-0.316
189.98	0.276	-74.72	-0.216			169.94	-1.082	50.29	-0.074			169.96	0.233	50.24	-0.317
189.96	0.276	-74.7	-0.216			169.92	-1.082	50.31	-0.073			169.94	0.233	50.26	-0.317
189.94	0.276	-74.68	-0.216			169.91	-1.082	50.32	-0.073			169.92	0.233	50.27	-0.317
189.93	0.276	-74.67	-0.216			169.89	-1.082	50.34	-0.073			169.91	0.233	50.29	-0.317
189.91	0.276	-74.65	-0.216			169.87	-1.083	50.36	-0.073			169.89	0.233	50.31	-0.317
189.89	0.276	-74.64	-0.216			169.86	-1.083	50.37	-0.073			169.87	0.233	50.32	-0.317
189.88	0.276	-74.62	-0.216			169.84	-1.083	50.39	-0.073			169.86	0.233	50.34	-0.317
189.86	0.276	-74.6	-0.216			169.82	-1.083	50.41	-0.072			169.84	0.233	50.36	-0.317
189.84	0.276	-74.59	-0.216			169.81	-1.083	50.42	-0.072			169.82	0.233	50.37	-0.317
189.83	0.276	-74.57	-0.216			169.79	-1.084	50.44	-0.072			169.81	0.233	50.39	-0.317
189.81	0.276	-74.55	-0.216			169.78	-1.084	50.46	-0.072			169.79	0.233	50.4	-0.317
189.79	0.276	-74.54	-0.216			169.76	-1.084	50.47	-0.072			169.77	0.233	50.42	-0.317
189.78	0.276	-74.52	-0.216			169.74	-1.084	50.49	-0.072			169.76	0.233	50.44	-0.317
189.76	0.276	-74.5	-0.216			169.73	-1.084	50.51	-0.071			169.74	0.233	50.45	-0.317
189.74	0.276	-74.49	-0.216			169.71	-1.084	50.52	-0.071			169.72	0.233	50.47	-0.318
189.73	0.276	-74.47	-0.216			169.69	-1.084	50.54	-0.071			169.71	0.233	50.49	-0.318
189.71	0.276	-74.45	-0.216			169.68	-1.084	50.56	-0.071			169.69	0.233	50.5	-0.318
189.7	0.276	-74.44	-0.216			169.66	-1.085	50.57	-0.071			169.68	0.233	50.52	-0.318
189.68	0.276	-74.42	-0.216			169.64	-1.085	50.59	-0.07			169.66	0.234	50.54	-0.318
189.66	0.276	-74.4	-0.216			169.63	-1.085	50.61	-0.07			169.64	0.234	50.55	-0.318
189.65	0.276	-74.39	-0.216			169.61	-1.085	50.62	-0.07			169.62	0.234	50.57	-0.318
189.63	0.276	-74.37	-0.216			169.59	-1.085	50.64	-0.07			169.61	0.234	50.59	-0.318
189.61	0.276	-74.35	-0.216			169.58	-1.086	50.66	-0.07			169.59	0.234	50.6	-0.318
189.6	0.276	-74.34	-0.216			169.56	-1.086	50.67	-0.07			169.58	0.234	50.62	-0.318
189.58	0.276	-74.32	-0.216			169.54	-1.086	50.69	-0.07			169.56	0.234	50.64	-0.318
189.56	0.276	-74.31	-0.216			169.53	-1.086	50.71	-0.07			169.54	0.234	50.65	-0.318
189.55	0.276	-74.29	-0.216			169.51	-1.086	50.72	-0.07			169.53	0.234	50.67	-0.318
189.53	0.277	-74.27	-0.216			169.49	-1.086	50.74	-0.07			169.51	0.234	50.69	-0.318
189.51	0.277	-74.26	-0.216			169.48	-1.086	50.75	-0.069			169.49	0.234	50.7	-0.318
189.5	0.277	-74.24	-0.216			169.46	-1.086	50.77	-0.069			169.48	0.234	50.72	-0.318
189.48	0.277	-74.22	-0.216			169.44	-1.087	50.79	-0.069			169.46	0.234	50.74	-0.318
189.46	0.277	-74.21	-0.216			169.43	-1.087	50.8	-0.069			169.44	0.234	50.75	-0.319
189.45	0.277	-74.19	-0.216			169.41	-1.087	50.82	-0.068			169.43	0.234	50.77	-0.319
189.43	0.277	-74.17	-0.216			169.39	-1.087	50.84	-0.068			169.41	0.234	50.79	-0.319
189.41	0.277	-74.16	-0.216			169.38	-1.087	50.85	-0.068			169.39	0.234	50.8	-0.319
189.4	0.277	-74.14	-0.216			169.36	-1.087	50.87	-0.068			169.38	0.234	50.82	-0.319
189.38	0.277	-74.12	-0.216			169.34	-1.088	50.89	-0.068			169.36	0.234	50.84	-0.319
189.36	0.277	-74.11	-0.216			169.33	-1.088	50.9	-0.068			169.34	0.234	50.85	-0.319
189.35	0.277	-74.09	-0.216			169.31	-1.088	50.92	-0.067			169.33	0.234	50.87	-0.319
189.33	0.277	-74.07	-0.216			169.29	-1.088	50.94	-0.067			169.31	0.234	50.89	-0.319
189.31	0.277	-74.06	-0.216			169.28	-1.088	50.95	-0.067			169.29	0.234	50.9	-0.319
189.3	0.277	-74.04	-0.216			169.26	-1.089	50.97	-0.067			169.28	0.234	50.92	-0.319
189.28	0.277	-74.02	-0.216			169.24	-1.089	50.99	-0.067			169.26	0.234	50.94	-0.319
189.27	0.277	-74.01	-0.216			169.23	-1.089	51	-0.067			169.24	0.234	50.95	-0.319
189.25	0.277	-73.99	-0.216			169.21	-1.089	51.02	-0.067			169.23	0.234	50.97	-0.319
189.23	0.277	-73.98	-0.217			169.2	-1.089	51.04	-0.066			169.21	0.234	50.99	-0.319
189.21	0.277	-73.96	-0.217			169.18	-1.09	51.05	-0.066			169.19	0.234	51	-0.32
189.2	0.277	-73.94	-0.217			169.16	-1.09	51.07	-0.066			169.18	0.234	51.02	-0.32
189.18	0.277	-73.93	-0.217			169.14	-1.09	51.09	-0.066			169.16	0.234	51.03	-0.32
189.17	0.277	-73.91	-0.217			169.13	-1.09	51.1	-0.066			169.15	0.234	51.05	-0.32
189.15	0.277	-73.89	-0.217			169.11	-1.09	51.12	-0.066			169.13	0.234	51.07	-0.32
189.13	0.277	-73.88	-0.217			169.1	-1.09	51.14	-0.065			169.11	0.234	51.09	-0.32
189.12	0.277	-73.86	-0.217			169.08	-1.09	51.15	-0.065			169.1	0.234	51.1	-0.32
189.1	0.277	-73.84	-0.217			169.06	-1.091	51.17	-0.065			169.08	0.234	51.12	-0.32
189.08	0.277	-73.83	-0.217			169.04	-1.091	51.19	-0.065			169.06	0.234	51.13	-0.32
189.06	0.277	-73.81	-0.217			169.03	-1.091	51.2	-0.065			169.05	0.234	51.15	-0.32
189.05	0.277	-73.79	-0.217			169.01	-1.091	51.22	-0.064			169.03	0.234	51.17	-0.32
189.03	0.277	-73.78	-0.217			169	-1.091	51.24	-0.064			169.01	0.234	51.18	-0.32
189.02	0.277	-73.76	-0.217			168.98	-1.091	51.25	-0.064			169	0.234	51.2	-0.32
189	0.277	-73.74	-0.217			168.96	-1.091	51.27	-0.063			168.98	0.234	51.22	-0.32
188.98	0.277	-73.73	-0.217			168.95	-1.092	51.29	-0.063			168.96	0.234	51.23	-0.32
188.97	0.277	-73.71	-0.217			168.93	-1.092	51.3	-0.063			168.95	0.234	51.25	-0.32
188.95	0.278	-73.69	-0.217			168.91	-1.092	51.32	-0.063			168.93	0.234	51.27	-0.321
188.93	0.278	-73.68	-0.217			168.89	-1.092	51.34	-0.063			168.91	0.234	51.28	-0.321
188.92	0.278	-73.66	-0.217			168.88	-1.092	51.35	-0.062			168.9	0.234	51.3	-0.321
188.9	0.278	-73.64	-0.217			168.86	-1.092	51.37	-0.062			168.88	0.234	51.32	-0.321
188.88	0.278	-73.63	-0.217			168.85	-1.093	51.39	-0.062			168.86	0.234	51.33	-0.321
188.87	0.278	-73.61	-0.217			168.83	-1.093	51.4	-0.062			168.85	0.234	51.35	-0.321
188.85	0.278	-73.59	-0.217			168.81	-1.093	51.42	-0.062			168.83	0.234	51.37	-0.321
188.83	0.278	-73.58	-0.217			168.8	-1.093	51.43	-0.062			168.81	0.234	51.38	-0.321
188.82	0.278	-73.56	-0.217			168.78	-1.093	51.45	-0.062			168.8	0.234	51.4	-0.321
188.8	0.278	-73.55	-0.217			168.76	-1.094	51.47	-0.062			168.78	0.234	51.42	-0.321
188.78	0.278	-73.53	-0.217			168.75	-1.094	51.49	-0.061			168.76	0.234	51.43	-0.321
188.77	0.278	-73.51	-0.217			168.73	-1.094	51.5	-0.061			168.75	0.234	51.45	-0.321
188.75	0.278	-73.5	-0.217			168.71	-1.094	51.52	-0.061			168.73	0.234	51.47	-0.321
188.73	0.278	-73.48	-0.217			168.7	-1.094	51.54	-0.061			168.71	0.234	51.48	-0.321
188.72	0.278	-73.46	-0.217			168.68	-1.095	51.55	-0.061			168.7	0.234	51.5	-0.321
188.7	0.278	-73.45	-0.217			168.66	-1.095	51.57	-0.061			168.68	0.234	51.52	-0.321
188.68	0.278	-73.43	-0.217			168.65	-1.095	51.58	-0.061			168.66	0.234	51.53	-0.322
188.67	0.278	-73.41	-0.217			168.63	-1.095	51.6	-0.06			168.65	0.234	51.55	-0.322
188.65	0.278	-73.4	-0.217			168.61	-1.095	51.62	-0.06			168.63	0.234	51.57	-0.322
188.63	0.278	-73.38	-0.217			168.6	-1.095	51.63	-0.06			168.61	0.234	51.58	-0.322
188.62	0.278	-73.36	-0.217			168.58	-1.095	51.65	-0.06			168.6	0.234	51.6	-0.322
188.6	0.278	-73.35	-0.217			168.56	-1.096	51.67	-0.06			168.58	0.234	51.61	-0.322
188.59	0.278	-73.33	-0.217			168.55	-1.096	51.68	-0.06			168.57	0.234	51.63	-0.322
188.57	0.278	-73.31	-0.217			168.53	-1.096	51.7	-0.06			168.55	0.234	51.65	-0.322
188.55	0.278	-73.3	-0.217			168.51	-1.096	51.72	-0.059			168.53	0.234	51.66	-0.322
188.54	0.278	-73.28	-0.217			168.5	-1.097	51.73	-0.059			168.52	0.234	51.68	-0.322
188.52	0.278	-73.26	-0.217			168.48	-1.097	51.75	-0.059			168.5	0.234	51.7	-0.322
188.5	0.278	-73.25	-0.217			168.46	-1.097	51.77	-0.059			168.48	0.234	51.72	-0.322
188.49	0.278	-73.23	-0.217			168.45	-1.097	51.78	-0.059			168.46	0.234	51.73	-0.322
188.47	0.278	-73.22	-0.217			168.43	-1.097	51.8	-0.059			168.45	0.234	51.75	-0.322
188.45	0.278	-73.2	-0.217			168.41	-1.097	51.82	-0.058			168.43	0.234	51.76	-0.322
188.44	0.278	-73.18	-0.217			168.4	-1.097	51.83	-0.058			168.42	0.234	51.78	-0.322
188.42	0.278	-73.17	-0.217			168.38	-1.098	51.85	-0.058			168.4	0.234	51.8	-0.322
188.4	0.278	-73.15	-0.217			168.37	-1.098	51.87	-0.058			168.38	0.234	51.82	-0.323
188.39	0.278	-73.13	-0.217			168.35	-1.098	51.88	-0.058			168.37	0.234	51.83	-0.323
188.37	0.278	-73.12	-0.217			168.33	-1.098	51.9	-0.058			168.35	0.234	51.85	-0.323
188.35	0.278	-73.1	-0.217			168.32	-1.098	51.92	-0.058			168.33	0.234	51.86	-0.323
188.34	0.278	-73.08	-0.217			168.3	-1.098	51.93	-0.057			168.32	0.234	51.88	-0.323
188.32	0.278	-73.07	-0.217			168.28	-1.098	51.95	-0.057			168.3	0.234	51.9	-0.323
188.3	0.278	-73.05	-0.217			168.27	-1.098	51.97	-0.057			168.28	0.234	51.92	-0.323
188.29	0.278	-73.03	-0.217			168.25	-1.099	51.98	-0.057			168.27	0.234	51.93	-0.323
188.27	0.279	-73.02	-0.217			168.23	-1.099	52	-0.057			168.25	0.234	51.95	-0.323
188.25	0.279	-73	-0.217			168.22	-1.099	52.02	-0.057			168.23	0.234	51.96	-0.323
188.24	0.279	-72.98	-0.217			168.2	-1.099	52.03	-0.057			168.22	0.234	51.98	-0.323
188.22	0.279	-72.97	-0.217			168.18	-1.1	52.05	-0.057			168.2	0.234	52	-0.323
188.2	0.279	-72.95	-0.217			168.17	-1.1	52.07	-0.056			168.18	0.234	52.01	-0.323
188.19	0.279	-72.93	-0.217			168.15	-1.1	52.08	-0.056			168.17	0.234	52.03	-0.323
188.17	0.279	-72.92	-0.217			168.13	-1.1	52.1	-0.056			168.15	0.234	52.05	-0.323
188.15	0.279	-72.9	-0.217			168.12	-1.1	52.12	-0.056			168.13	0.234	52.06	-0.323
188.14	0.279	-72.88	-0.217			168.1	-1.101	52.13	-0.056			168.12	0.234	52.08	-0.323
188.12	0.279	-72.87	-0.217			168.08	-1.101	52.15	-0.056			168.1	0.234	52.1	-0.323
188.1	0.279	-72.85	-0.217			168.07	-1.101	52.17	-0.056			168.09	0.234	52.11	-0.324
188.09	0.279	-72.84	-0.217			168.05	-1.101	52.18	-0.055			168.07	0.234	52.13	-0.324
188.07	0.279	-72.82	-0.217			168.03	-1.101	52.2	-0.055			168.05	0.234	52.15	-0.324
188.05	0.279	-72.8	-0.217			168.02	-1.101	52.22	-0.055			168.04	0.234	52.16	-0.324
188.04	0.279	-72.79	-0.217			168	-1.101	52.23	-0.055			168.02	0.234	52.18	-0.324
188.02	0.279	-72.77	-0.217			167.98	-1.101	52.25	-0.055			168	0.234	52.2	-0.324
188.01	0.279	-72.75	-0.217			167.97	-1.102	52.27	-0.054			167.99	0.234	52.21	-0.324
187.99	0.279	-72.74	-0.217			167.95	-1.102	52.28	-0.054			167.97	0.234	52.23	-0.324
187.97	0.279	-72.72	-0.217			167.93	-1.102	52.3	-0.054			167.95	0.234	52.25	-0.324
187.96	0.279	-72.7	-0.217			167.92	-1.102	52.31	-0.054			167.94	0.234	52.26	-0.324
187.94	0.279	-72.69	-0.217			167.9	-1.102	52.33	-0.054			167.92	0.234	52.28	-0.324
187.92	0.279	-72.67	-0.217			167.88	-1.103	52.35	-0.054			167.9	0.234	52.3	-0.324
187.9	0.279	-72.65	-0.217			167.87	-1.103	52.37	-0.054			167.89	0.234	52.31	-0.324
187.89	0.279	-72.64	-0.217			167.85	-1.103	52.38	-0.054			167.87	0.234	52.33	-0.324
187.87	0.279	-72.62	-0.217			167.83	-1.103	52.4	-0.054			167.85	0.234	52.35	-0.324
187.86	0.279	-72.6	-0.217			167.82	-1.104	52.41	-0.053			167.84	0.234	52.36	-0.324
187.84	0.279	-72.59	-0.217			167.8	-1.104	52.43	-0.053			167.82	0.234	52.38	-0.324
187.82	0.279	-72.57	-0.217			167.78	-1.104	52.45	-0.053			167.8	0.234	52.4	-0.324
187.81	0.279	-72.55	-0.217			167.77	-1.104	52.46	-0.053			167.79	0.234	52.41	-0.324
187.79	0.279	-72.54	-0.217			167.75	-1.104	52.48	-0.053			167.77	0.234	52.43	-0.325
187.77	0.279	-72.52	-0.217			167.73	-1.104	52.5	-0.053			167.75	0.234	52.45	-0.325
187.76	0.279	-72.5	-0.217			167.72	-1.104	52.51	-0.053			167.74	0.234	52.46	-0.325
187.74	0.279	-72.49	-0.217			167.7	-1.105	52.53	-0.053			167.72	0.234	52.48	-0.325
187.72	0.279	-72.47	-0.217			167.68	-1.105	52.55	-0.053			167.7	0.234	52.5	-0.325
187.71	0.279	-72.45	-0.217			167.67	-1.105	52.56	-0.052			167.69	0.234	52.51	-0.325
187.69	0.279	-72.44	-0.217			167.65	-1.105	52.58	-0.052			167.67	0.234	52.53	-0.325
187.67	0.279	-72.42	-0.217			167.63	-1.106	52.6	-0.052			167.65	0.234	52.55	-0.325
187.66	0.279	-72.4	-0.217			167.62	-1.106	52.61	-0.052			167.64	0.234	52.56	-0.325
187.64	0.279	-72.39	-0.217			167.6	-1.106	52.63	-0.052			167.62	0.234	52.58	-0.325
187.62	0.279	-72.37	-0.217			167.58	-1.106	52.65	-0.052			167.6	0.234	52.6	-0.325
187.61	0.279	-72.36	-0.217			167.57	-1.106	52.66	-0.052			167.59	0.234	52.61	-0.325
187.59	0.279	-72.34	-0.217			167.55	-1.107	52.68	-0.051			167.57	0.234	52.63	-0.325
187.57	0.279	-72.32	-0.217			167.53	-1.107	52.7	-0.051			167.55	0.234	52.65	-0.325
187.56	0.279	-72.3	-0.217			167.52	-1.107	52.71	-0.051			167.54	0.234	52.66	-0.325
187.54	0.279	-72.29	-0.217			167.5	-1.107	52.73	-0.051			167.52	0.234	52.68	-0.325
187.52	0.279	-72.27	-0.217			167.48	-1.107	52.75	-0.051			167.5	0.234	52.7	-0.325
187.51	0.279	-72.26	-0.217			167.47	-1.108	52.76	-0.051			167.49	0.234	52.71	-0.325
187.49	0.28	-72.24	-0.217			167.45	-1.108	52.78	-0.05			167.47	0.234	52.73	-0.325
187.47	0.28	-72.22	-0.217			167.44	-1.108	52.8	-0.05			167.45	0.234	52.75	-0.326
187.46	0.28	-72.21	-0.217			167.42	-1.108	52.81	-0.05			167.44	0.234	52.76	-0.326
187.44	0.28	-72.19	-0.217			167.4	-1.108	52.83	-0.05			167.42	0.234	52.78	-0.326
187.42	0.28	-72.17	-0.217			167.39	-1.108	52.85	-0.05			167.41	0.234	52.8	-0.326
187.41	0.28	-72.16	-0.217			167.37	-1.108	52.86	-0.05			167.39	0.234	52.81	-0.326
187.39	0.28	-72.14	-0.217			167.35	-1.109	52.88	-0.049			167.37	0.234	52.83	-0.326
187.37	0.28	-72.12	-0.217			167.34	-1.109	52.9	-0.049			167.36	0.234	52.84	-0.326
187.36	0.28	-72.11	-0.217			167.32	-1.109	52.91	-0.049			167.34	0.234	52.86	-0.326
187.34	0.28	-72.09	-0.217			167.3	-1.109	52.93	-0.049			167.32	0.234	52.88	-0.326
187.32	0.28	-72.07	-0.217			167.29	-1.109	52.95	-0.049			167.31	0.234	52.89	-0.326
187.31	0.28	-72.06	-0.217			167.27	-1.109	52.96	-0.049			167.29	0.234	52.91	-0.326
187.29	0.28	-72.04	-0.217			167.25	-1.109	52.98	-0.049			167.27	0.234	52.93	-0.326
187.27	0.28	-72.02	-0.217			167.24	-1.109	53	-0.049			167.26	0.234	52.94	-0.326
187.26	0.28	-72.01	-0.217			167.22	-1.11	53.01	-0.049			167.24	0.234	52.96	-0.326
187.24	0.28	-71.99	-0.217			167.2	-1.11	53.03	-0.048			167.22	0.234	52.98	-0.326
187.22	0.28	-71.97	-0.217			167.19	-1.11	53.05	-0.048			167.21	0.234	52.99	-0.326
187.21	0.28	-71.96	-0.217			167.17	-1.111	53.06	-0.048			167.19	0.234	53.01	-0.326
187.19	0.28	-71.94	-0.217			167.15	-1.111	53.08	-0.048			167.17	0.234	53.03	-0.326
187.17	0.28	-71.92	-0.217			167.14	-1.111	53.1	-0.048			167.16	0.234	53.04	-0.326
187.16	0.28	-71.91	-0.217			167.12	-1.111	53.11	-0.048			167.14	0.234	53.06	-0.326
187.14	0.28	-71.89	-0.217			167.1	-1.111	53.13	-0.048			167.12	0.234	53.08	-0.327
187.13	0.28	-71.87	-0.217			167.09	-1.111	53.15	-0.047			167.11	0.234	53.09	-0.327
187.11	0.28	-71.86	-0.217			167.07	-1.112	53.16	-0.047			167.09	0.234	53.11	-0.327
187.09	0.28	-71.84	-0.217			167.05	-1.112	53.18	-0.047			167.07	0.234	53.13	-0.327
187.07	0.28	-71.83	-0.217			167.04	-1.112	53.2	-0.047			167.06	0.234	53.14	-0.327
187.06	0.28	-71.81	-0.217			167.02	-1.112	53.21	-0.047			167.04	0.234	53.16	-0.327
187.04	0.28	-71.79	-0.217			167	-1.112	53.23	-0.047			167.02	0.234	53.18	-0.327
187.03	0.28	-71.77	-0.217			166.99	-1.113	53.25	-0.046			167.01	0.234	53.19	-0.327
187.01	0.28	-71.76	-0.217			166.97	-1.113	53.26	-0.046			166.99	0.234	53.21	-0.327
186.99	0.28	-71.74	-0.217			166.95	-1.113	53.28	-0.046			166.97	0.234	53.23	-0.327
186.98	0.28	-71.73	-0.217			166.94	-1.113	53.3	-0.046			166.96	0.234	53.24	-0.327
186.96	0.28	-71.71	-0.217			166.92	-1.113	53.31	-0.046			166.94	0.234	53.26	-0.327
186.94	0.28	-71.69	-0.217			166.9	-1.114	53.33	-0.046			166.92	0.234	53.28	-0.327
186.93	0.28	-71.68	-0.217			166.89	-1.114	53.35	-0.046			166.91	0.234	53.29	-0.327
186.91	0.28	-71.66	-0.217			166.87	-1.114	53.36	-0.046			166.89	0.234	53.31	-0.327
186.89	0.28	-71.64	-0.217			166.85	-1.114	53.38	-0.046			166.87	0.234	53.33	-0.327
186.88	0.28	-71.63	-0.217			166.84	-1.114	53.4	-0.046			166.86	0.234	53.34	-0.327
186.86	0.28	-71.61	-0.217			166.82	-1.114	53.41	-0.045			166.84	0.234	53.36	-0.327
186.84	0.28	-71.59	-0.217			166.8	-1.114	53.43	-0.045			166.82	0.234	53.38	-0.327
186.83	0.28	-71.58	-0.217			166.79	-1.115	53.45	-0.045			166.81	0.234	53.39	-0.328
186.81	0.28	-71.56	-0.217			166.77	-1.115	53.46	-0.045			166.79	0.234	53.41	-0.328
186.79	0.28	-71.54	-0.217			166.75	-1.115	53.48	-0.045			166.77	0.234	53.43	-0.328
186.78	0.28	-71.53	-0.217			166.74	-1.115	53.5	-0.045			166.76	0.234	53.44	-0.328
186.76	0.28	-71.51	-0.217			166.72	-1.115	53.51	-0.045			166.74	0.234	53.46	-0.328
186.74	0.28	-71.49	-0.217			166.7	-1.115	53.53	-0.045			166.73	0.234	53.48	-0.328
186.73	0.28	-71.48	-0.217			166.69	-1.116	53.55	-0.045			166.71	0.234	53.49	-0.328
186.71	0.28	-71.46	-0.217			166.67	-1.116	53.56	-0.045			166.69	0.234	53.51	-0.328
186.69	0.28	-71.44	-0.217			166.65	-1.116	53.58	-0.045			166.68	0.234	53.52	-0.328
186.68	0.281	-71.43	-0.217			166.64	-1.116	53.6	-0.045			166.66	0.234	53.54	-0.328
186.66	0.281	-71.41	-0.217			166.62	-1.117	53.61	-0.044			166.64	0.234	53.56	-0.328
186.64	0.281	-71.39	-0.217			166.6	-1.117	53.63	-0.044			166.63	0.234	53.58	-0.328
186.63	0.281	-71.38	-0.217			166.59	-1.117	53.64	-0.044			166.61	0.234	53.59	-0.328
186.61	0.281	-71.36	-0.217			166.57	-1.117	53.66	-0.044			166.59	0.234	53.61	-0.328
186.59	0.281	-71.34	-0.217			166.55	-1.117	53.68	-0.044			166.58	0.234	53.63	-0.328
186.58	0.281	-71.33	-0.217			166.54	-1.118	53.69	-0.044			166.56	0.234	53.64	-0.328
186.56	0.281	-71.31	-0.217			166.52	-1.118	53.71	-0.043			166.54	0.234	53.66	-0.328
186.54	0.281	-71.3	-0.217			166.5	-1.118	53.73	-0.043			166.53	0.234	53.67	-0.328
186.53	0.281	-71.28	-0.217			166.49	-1.118	53.74	-0.043			166.51	0.234	53.69	-0.328
186.51	0.281	-71.26	-0.217			166.47	-1.118	53.76	-0.043			166.49	0.234	53.71	-0.328
186.49	0.281	-71.24	-0.217			166.45	-1.118	53.78	-0.043			166.48	0.234	53.73	-0.329
186.48	0.281	-71.23	-0.217			166.44	-1.118	53.79	-0.043			166.46	0.234	53.74	-0.329
186.46	0.281	-71.21	-0.217			166.42	-1.119	53.81	-0.043			166.44	0.234	53.76	-0.329
186.44	0.281	-71.2	-0.217			166.4	-1.119	53.83	-0.043			166.43	0.234	53.78	-0.329
186.43	0.281	-71.18	-0.217			166.39	-1.119	53.84	-0.043			166.41	0.234	53.79	-0.329
186.41	0.281	-71.16	-0.217			166.37	-1.119	53.86	-0.043			166.39	0.234	53.81	-0.329
186.39	0.281	-71.15	-0.217			166.35	-1.119	53.88	-0.042			166.38	0.234	53.83	-0.329
186.38	0.281	-71.13	-0.217			166.34	-1.119	53.89	-0.042			166.36	0.234	53.84	-0.329
186.36	0.281	-71.11	-0.217			166.32	-1.119	53.91	-0.042			166.34	0.234	53.86	-0.329
186.34	0.281	-71.1	-0.217			166.3	-1.12	53.93	-0.042			166.33	0.234	53.88	-0.329
186.33	0.281	-71.08	-0.217			166.29	-1.12	53.94	-0.042			166.31	0.234	53.89	-0.329
186.31	0.281	-71.06	-0.217			166.27	-1.12	53.96	-0.042			166.29	0.234	53.91	-0.329
186.29	0.281	-71.05	-0.217			166.25	-1.12	53.98	-0.042			166.28	0.234	53.92	-0.329
186.28	0.281	-71.03	-0.217			166.24	-1.12	53.99	-0.042			166.26	0.234	53.94	-0.329
186.26	0.281	-71.01	-0.217			166.22	-1.121	54.01	-0.041			166.24	0.234	53.96	-0.329
186.25	0.281	-71	-0.217			166.2	-1.121	54.03	-0.041			166.23	0.234	53.98	-0.329
186.23	0.281	-70.98	-0.217			166.19	-1.121	54.04	-0.041			166.21	0.234	53.99	-0.329
186.21	0.281	-70.96	-0.217			166.17	-1.121	54.06	-0.041			166.19	0.234	54.01	-0.329
186.19	0.281	-70.95	-0.217			166.15	-1.121	54.08	-0.041			166.18	0.234	54.02	-0.329
186.18	0.281	-70.93	-0.217			166.14	-1.121	54.1	-0.041			166.16	0.234	54.04	-0.329
186.16	0.281	-70.91	-0.217			166.12	-1.122	54.11	-0.041			166.14	0.234	54.06	-0.329
186.15	0.281	-70.9	-0.217			166.11	-1.122	54.13	-0.041			166.13	0.234	54.07	-0.33
186.13	0.281	-70.88	-0.217			166.09	-1.122	54.14	-0.041			166.11	0.234	54.09	-0.33
186.11	0.281	-70.86	-0.217			166.07	-1.122	54.16	-0.041			166.09	0.234	54.11	-0.33
186.1	0.281	-70.85	-0.217			166.05	-1.122	54.18	-0.04			166.08	0.234	54.12	-0.33
186.08	0.281	-70.83	-0.217			166.04	-1.122	54.19	-0.04			166.06	0.234	54.14	-0.33
186.06	0.281	-70.81	-0.217			166.02	-1.123	54.21	-0.04			166.04	0.234	54.16	-0.33
186.05	0.281	-70.8	-0.217			166.01	-1.123	54.23	-0.04			166.03	0.234	54.17	-0.33
186.03	0.281	-70.78	-0.217			165.99	-1.123	54.24	-0.04			166.01	0.234	54.19	-0.33
186.01	0.281	-70.76	-0.217			165.97	-1.123	54.26	-0.04			165.99	0.234	54.21	-0.33
186	0.281	-70.75	-0.217			165.96	-1.123	54.28	-0.04			165.98	0.234	54.22	-0.33
185.98	0.281	-70.73	-0.217			165.94	-1.124	54.29	-0.039			165.96	0.234	54.24	-0.33
185.96	0.281	-70.71	-0.217			165.92	-1.124	54.31	-0.039			165.94	0.234	54.26	-0.33
185.95	0.281	-70.7	-0.217			165.91	-1.124	54.33	-0.039			165.93	0.234	54.27	-0.33
185.93	0.281	-70.68	-0.217			165.89	-1.124	54.34	-0.039			165.91	0.234	54.29	-0.33
185.91	0.281	-70.66	-0.217			165.87	-1.124	54.36	-0.039			165.89	0.234	54.31	-0.33
185.9	0.281	-70.65	-0.217			165.85	-1.124	54.38	-0.039			165.88	0.234	54.32	-0.33
185.88	0.281	-70.63	-0.217			165.84	-1.124	54.39	-0.039			165.86	0.234	54.34	-0.33
185.86	0.281	-70.61	-0.217			165.82	-1.125	54.41	-0.039			165.84	0.234	54.36	-0.33
185.85	0.281	-70.6	-0.217			165.8	-1.125	54.43	-0.039			165.83	0.234	54.37	-0.33
185.83	0.281	-70.58	-0.217			165.79	-1.125	54.44	-0.039			165.81	0.234	54.39	-0.33
185.81	0.281	-70.56	-0.217			165.77	-1.125	54.46	-0.039			165.79	0.234	54.41	-0.331
185.8	0.281	-70.55	-0.217			165.75	-1.125	54.48	-0.038			165.78	0.234	54.42	-0.331
185.78	0.281	-70.53	-0.217			165.74	-1.125	54.49	-0.038			165.76	0.234	54.44	-0.331
185.76	0.281	-70.52	-0.217			165.72	-1.125	54.51	-0.038			165.74	0.234	54.46	-0.331
185.75	0.281	-70.5	-0.217			165.71	-1.125	54.53	-0.038			165.73	0.234	54.47	-0.331
185.73	0.281	-70.48	-0.217			165.69	-1.125	54.54	-0.038			165.71	0.234	54.49	-0.331
185.71	0.281	-70.46	-0.217			165.67	-1.125	54.56	-0.038			165.7	0.234	54.51	-0.331
185.7	0.281	-70.45	-0.217			165.66	-1.126	54.58	-0.038			165.68	0.234	54.52	-0.331
185.68	0.281	-70.43	-0.217			165.64	-1.126	54.59	-0.038			165.66	0.233	54.54	-0.331
185.66	0.282	-70.41	-0.217			165.62	-1.126	54.61	-0.038			165.65	0.233	54.56	-0.331
185.65	0.282	-70.4	-0.217			165.61	-1.126	54.63	-0.037			165.63	0.233	54.57	-0.331
185.63	0.282	-70.38	-0.217			165.59	-1.127	54.64	-0.037			165.61	0.233	54.59	-0.331
185.61	0.282	-70.37	-0.217			165.57	-1.127	54.66	-0.037			165.6	0.233	54.61	-0.331
185.6	0.282	-70.35	-0.217			165.56	-1.127	54.68	-0.037			165.58	0.233	54.62	-0.331
185.58	0.282	-70.33	-0.217			165.54	-1.127	54.69	-0.037			165.56	0.233	54.64	-0.331
185.56	0.282	-70.32	-0.217			165.52	-1.127	54.71	-0.037			165.55	0.233	54.66	-0.331
185.55	0.282	-70.3	-0.217			165.51	-1.127	54.73	-0.037			165.53	0.233	54.67	-0.331
185.53	0.282	-70.28	-0.217			165.49	-1.128	54.74	-0.037			165.51	0.233	54.69	-0.331
185.51	0.282	-70.27	-0.217			165.47	-1.128	54.76	-0.037			165.5	0.233	54.71	-0.331
185.5	0.282	-70.25	-0.217			165.46	-1.128	54.78	-0.037			165.48	0.233	54.72	-0.331
185.48	0.282	-70.23	-0.217			165.44	-1.128	54.79	-0.037			165.46	0.233	54.74	-0.331
185.46	0.282	-70.22	-0.217			165.42	-1.129	54.81	-0.037			165.45	0.233	54.76	-0.331
185.45	0.282	-70.2	-0.217			165.41	-1.129	54.83	-0.037			165.43	0.233	54.77	-0.331
185.43	0.282	-70.18	-0.217			165.39	-1.129	54.84	-0.036			165.41	0.233	54.79	-0.332
185.42	0.282	-70.17	-0.217			165.37	-1.129	54.86	-0.036			165.4	0.233	54.81	-0.332
185.4	0.282	-70.15	-0.217			165.36	-1.129	54.88	-0.036			165.38	0.233	54.82	-0.332
185.38	0.282	-70.13	-0.217			165.34	-1.129	54.89	-0.036			165.36	0.233	54.84	-0.332
185.37	0.282	-70.12	-0.217			165.32	-1.129	54.91	-0.036			165.35	0.233	54.86	-0.332
185.35	0.282	-70.1	-0.217			165.31	-1.13	54.93	-0.036			165.33	0.233	54.87	-0.332
185.33	0.282	-70.08	-0.217			165.29	-1.13	54.94	-0.036			165.31	0.233	54.89	-0.332
185.31	0.282	-70.07	-0.217			165.27	-1.13	54.96	-0.036			165.3	0.233	54.91	-0.332
185.3	0.282	-70.05	-0.217			165.26	-1.13	54.98	-0.036			165.28	0.233	54.92	-0.332
185.28	0.282	-70.03	-0.217			165.24	-1.13	54.99	-0.036			165.26	0.233	54.94	-0.332
185.26	0.282	-70.02	-0.217			165.22	-1.13	55.01	-0.036			165.25	0.233	54.96	-0.332
185.25	0.282	-70	-0.217			165.21	-1.13	55.03	-0.036			165.23	0.233	54.97	-0.332
185.23	0.282	-69.99	-0.217			165.19	-1.131	55.04	-0.035			165.21	0.233	54.99	-0.332
185.22	0.282	-69.97	-0.217			165.17	-1.131	55.06	-0.035			165.2	0.233	55.01	-0.332
185.2	0.282	-69.95	-0.217			165.16	-1.131	55.08	-0.035			165.18	0.233	55.02	-0.332
185.18	0.282	-69.93	-0.217			165.14	-1.131	55.09	-0.035			165.16	0.233	55.04	-0.332
185.17	0.282	-69.92	-0.217			165.12	-1.131	55.11	-0.035			165.15	0.233	55.06	-0.332
185.15	0.282	-69.9	-0.217			165.11	-1.131	55.13	-0.035			165.13	0.233	55.07	-0.332
185.13	0.282	-69.89	-0.217			165.09	-1.131	55.14	-0.035			165.11	0.233	55.09	-0.332
185.12	0.282	-69.87	-0.217			165.07	-1.132	55.16	-0.035			165.1	0.233	55.11	-0.332
185.1	0.282	-69.85	-0.217			165.06	-1.132	55.18	-0.035			165.08	0.233	55.12	-0.332
185.08	0.282	-69.84	-0.217			165.04	-1.132	55.19	-0.035			165.06	0.233	55.14	-0.332
185.07	0.282	-69.82	-0.217			165.02	-1.132	55.21	-0.035			165.05	0.233	55.16	-0.333
185.05	0.282	-69.8	-0.217			165.01	-1.132	55.23	-0.034			165.03	0.233	55.17	-0.333
185.03	0.282	-69.79	-0.217			164.99	-1.132	55.24	-0.034			165.01	0.233	55.19	-0.333
185.02	0.282	-69.77	-0.217			164.97	-1.132	55.26	-0.034			165	0.233	55.21	-0.333
185	0.282	-69.75	-0.217			164.96	-1.132	55.28	-0.034			164.98	0.233	55.22	-0.333
184.98	0.282	-69.74	-0.217			164.94	-1.132	55.29	-0.034			164.96	0.233	55.24	-0.333
184.97	0.282	-69.72	-0.217			164.92	-1.133	55.31	-0.034			164.95	0.233	55.26	-0.333
184.95	0.282	-69.7	-0.217			164.91	-1.133	55.33	-0.034			164.93	0.233	55.27	-0.333
184.93	0.282	-69.69	-0.217			164.89	-1.133	55.34	-0.034			164.91	0.233	55.29	-0.333
184.92	0.282	-69.67	-0.217			164.87	-1.133	55.36	-0.033			164.9	0.233	55.31	-0.333
184.9	0.282	-69.65	-0.217			164.86	-1.133	55.38	-0.033			164.88	0.233	55.32	-0.333
184.88	0.282	-69.64	-0.217			164.84	-1.134	55.39	-0.033			164.86	0.233	55.34	-0.333
184.87	0.282	-69.62	-0.217			164.82	-1.134	55.41	-0.033			164.85	0.233	55.36	-0.333
184.85	0.282	-69.6	-0.217			164.81	-1.134	55.43	-0.033			164.83	0.233	55.37	-0.333
184.83	0.282	-69.59	-0.217			164.79	-1.134	55.44	-0.033			164.81	0.233	55.39	-0.333
184.82	0.282	-69.57	-0.217			164.77	-1.134	55.46	-0.033			164.8	0.233	55.41	-0.333
184.8	0.282	-69.55	-0.217			164.76	-1.134	55.47	-0.033			164.78	0.233	55.42	-0.333
184.78	0.282	-69.54	-0.217			164.74	-1.134	55.49	-0.033			164.76	0.233	55.44	-0.333
184.77	0.282	-69.52	-0.217			164.72	-1.134	55.51	-0.032			164.75	0.233	55.46	-0.333
184.75	0.282	-69.5	-0.217			164.71	-1.135	55.52	-0.032			164.73	0.233	55.47	-0.333
184.73	0.282	-69.49	-0.217			164.69	-1.135	55.54	-0.032			164.71	0.233	55.49	-0.333
184.72	0.282	-69.47	-0.217			164.67	-1.135	55.56	-0.032			164.7	0.233	55.51	-0.333
184.7	0.282	-69.45	-0.217			164.66	-1.135	55.58	-0.032			164.68	0.233	55.52	-0.334
184.68	0.282	-69.44	-0.217			164.64	-1.135	55.59	-0.032			164.66	0.233	55.54	-0.334
184.67	0.282	-69.42	-0.217			164.63	-1.135	55.61	-0.032			164.65	0.233	55.56	-0.334
184.65	0.282	-69.4	-0.217			164.61	-1.136	55.63	-0.032			164.63	0.233	55.57	-0.334
184.63	0.282	-69.39	-0.217			164.59	-1.136	55.64	-0.032			164.61	0.233	55.59	-0.334
184.62	0.282	-69.37	-0.217			164.57	-1.136	55.66	-0.032			164.6	0.233	55.61	-0.334
184.6	0.282	-69.36	-0.217			164.56	-1.136	55.68	-0.032			164.58	0.233	55.62	-0.334
184.58	0.282	-69.34	-0.217			164.54	-1.136	55.69	-0.032			164.56	0.233	55.64	-0.334
184.57	0.282	-69.32	-0.217			164.53	-1.136	55.71	-0.031			164.55	0.233	55.66	-0.334
184.55	0.282	-69.3	-0.217			164.51	-1.136	55.73	-0.031			164.53	0.233	55.67	-0.334
184.53	0.282	-69.29	-0.217			164.49	-1.137	55.74	-0.031			164.51	0.233	55.69	-0.334
184.52	0.282	-69.27	-0.217			164.47	-1.137	55.76	-0.031			164.5	0.233	55.71	-0.334
184.5	0.282	-69.26	-0.217			164.46	-1.137	55.78	-0.031			164.48	0.233	55.72	-0.334
184.48	0.282	-69.24	-0.217			164.44	-1.137	55.79	-0.031			164.46	0.233	55.74	-0.334
184.47	0.282	-69.22	-0.217			164.43	-1.137	55.81	-0.031			164.45	0.233	55.76	-0.334
184.45	0.282	-69.2	-0.217			164.41	-1.138	55.82	-0.031			164.43	0.233	55.77	-0.334
184.43	0.282	-69.19	-0.217			164.39	-1.138	55.84	-0.03			164.42	0.233	55.79	-0.334
184.42	0.282	-69.17	-0.217			164.38	-1.138	55.86	-0.03			164.4	0.233	55.81	-0.334
184.4	0.282	-69.16	-0.217			164.36	-1.138	55.88	-0.03			164.38	0.233	55.82	-0.334
184.38	0.283	-69.14	-0.217			164.34	-1.138	55.89	-0.03			164.36	0.233	55.84	-0.334
184.37	0.283	-69.12	-0.217			164.33	-1.138	55.91	-0.03			164.35	0.233	55.86	-0.334
184.35	0.283	-69.11	-0.217			164.31	-1.138	55.92	-0.03			164.33	0.233	55.87	-0.335
184.33	0.283	-69.09	-0.217			164.29	-1.138	55.94	-0.03			164.31	0.233	55.89	-0.335
184.32	0.283	-69.07	-0.217			164.28	-1.138	55.96	-0.03			164.3	0.233	55.91	-0.335
184.3	0.283	-69.06	-0.217			164.26	-1.139	55.97	-0.03			164.28	0.233	55.92	-0.335
184.28	0.283	-69.04	-0.217			164.24	-1.139	55.99	-0.03			164.27	0.233	55.94	-0.335
184.27	0.283	-69.02	-0.217			164.23	-1.139	56.01	-0.03			164.25	0.233	55.96	-0.335
184.25	0.283	-69.01	-0.217			164.21	-1.139	56.02	-0.029			164.23	0.233	55.97	-0.335
184.23	0.283	-68.99	-0.217			164.19	-1.139	56.04	-0.029			164.22	0.233	55.99	-0.335
184.22	0.283	-68.97	-0.217			164.18	-1.139	56.06	-0.029			164.2	0.233	56.01	-0.335
184.2	0.283	-68.96	-0.217			164.16	-1.139	56.07	-0.029			164.18	0.233	56.02	-0.335
184.18	0.283	-68.94	-0.217			164.14	-1.14	56.09	-0.029			164.17	0.233	56.04	-0.335
184.17	0.283	-68.92	-0.217			164.13	-1.14	56.11	-0.029			164.15	0.233	56.06	-0.335
184.15	0.283	-68.91	-0.217			164.11	-1.14	56.12	-0.029			164.13	0.233	56.07	-0.335
184.14	0.283	-68.89	-0.217			164.09	-1.14	56.14	-0.029			164.12	0.233	56.09	-0.335
184.12	0.283	-68.87	-0.217			164.08	-1.14	56.16	-0.029			164.1	0.233	56.11	-0.335
184.1	0.283	-68.86	-0.217			164.06	-1.14	56.17	-0.029			164.08	0.233	56.12	-0.335
184.08	0.283	-68.84	-0.217			164.04	-1.14	56.19	-0.029			164.07	0.233	56.14	-0.335
184.07	0.283	-68.82	-0.217			164.03	-1.14	56.21	-0.029			164.05	0.233	56.15	-0.335
184.05	0.283	-68.81	-0.217			164.01	-1.14	56.22	-0.029			164.03	0.233	56.17	-0.335
184.03	0.283	-68.79	-0.217			163.99	-1.14	56.24	-0.029			164.02	0.233	56.19	-0.335
184.02	0.283	-68.77	-0.217			163.98	-1.14	56.26	-0.029			164	0.233	56.2	-0.335
184	0.283	-68.76	-0.217			163.96	-1.141	56.28	-0.029			163.98	0.233	56.22	-0.336
183.98	0.283	-68.74	-0.217			163.94	-1.141	56.29	-0.029			163.96	0.232	56.24	-0.336
183.97	0.283	-68.72	-0.217			163.93	-1.141	56.31	-0.028			163.95	0.232	56.26	-0.336
183.95	0.283	-68.71	-0.217			163.91	-1.141	56.32	-0.028			163.93	0.232	56.27	-0.336
183.93	0.283	-68.69	-0.217			163.89	-1.141	56.34	-0.028			163.92	0.232	56.29	-0.336
183.92	0.283	-68.67	-0.217			163.88	-1.141	56.36	-0.028			163.9	0.232	56.3	-0.336
183.9	0.283	-68.66	-0.217			163.86	-1.142	56.38	-0.028			163.88	0.232	56.32	-0.336
183.88	0.283	-68.64	-0.217			163.85	-1.142	56.39	-0.028			163.87	0.232	56.34	-0.336
183.87	0.283	-68.63	-0.217			163.83	-1.142	56.41	-0.028			163.85	0.232	56.35	-0.336
183.85	0.283	-68.61	-0.216			163.81	-1.142	56.43	-0.028			163.83	0.232	56.37	-0.336
183.84	0.283	-68.59	-0.216			163.79	-1.142	56.44	-0.028			163.82	0.232	56.39	-0.336
183.82	0.283	-68.57	-0.216			163.78	-1.142	56.46	-0.028			163.8	0.232	56.4	-0.336
183.8	0.283	-68.56	-0.216			163.76	-1.143	56.47	-0.028			163.78	0.232	56.42	-0.336
183.78	0.283	-68.54	-0.216			163.75	-1.143	56.49	-0.027			163.77	0.232	56.44	-0.336
183.77	0.283	-68.52	-0.216			163.73	-1.143	56.51	-0.027			163.75	0.232	56.45	-0.336
183.75	0.283	-68.51	-0.216			163.71	-1.143	56.53	-0.027			163.73	0.232	56.47	-0.336
183.73	0.283	-68.49	-0.216			163.69	-1.143	56.54	-0.027			163.72	0.232	56.49	-0.336
183.72	0.283	-68.47	-0.216			163.68	-1.144	56.56	-0.027			163.7	0.232	56.5	-0.336
183.7	0.283	-68.46	-0.216			163.66	-1.144	56.57	-0.027			163.68	0.232	56.52	-0.336
183.68	0.283	-68.44	-0.216			163.65	-1.144	56.59	-0.027			163.67	0.232	56.54	-0.336
183.67	0.283	-68.42	-0.216			163.63	-1.144	56.61	-0.027			163.65	0.232	56.55	-0.336
183.65	0.283	-68.41	-0.216			163.61	-1.144	56.62	-0.027			163.63	0.232	56.57	-0.336
183.64	0.283	-68.39	-0.216			163.6	-1.144	56.64	-0.027			163.62	0.232	56.59	-0.336
183.62	0.283	-68.38	-0.216			163.58	-1.144	56.66	-0.027			163.6	0.232	56.6	-0.337
183.6	0.283	-68.36	-0.216			163.56	-1.144	56.67	-0.027			163.58	0.232	56.62	-0.337
183.59	0.283	-68.34	-0.216			163.55	-1.145	56.69	-0.027			163.57	0.232	56.64	-0.337
183.57	0.283	-68.32	-0.216			163.53	-1.145	56.71	-0.027			163.55	0.232	56.65	-0.337
183.55	0.283	-68.31	-0.216			163.51	-1.145	56.72	-0.027			163.53	0.232	56.67	-0.337
183.54	0.283	-68.29	-0.216			163.5	-1.145	56.74	-0.027			163.52	0.232	56.69	-0.337
183.52	0.283	-68.28	-0.216			163.48	-1.145	56.76	-0.026			163.5	0.232	56.7	-0.337
183.5	0.283	-68.26	-0.216			163.46	-1.145	56.77	-0.026			163.48	0.232	56.72	-0.337
183.49	0.283	-68.24	-0.216			163.45	-1.145	56.79	-0.026			163.47	0.232	56.74	-0.337
183.47	0.283	-68.23	-0.216			163.43	-1.145	56.81	-0.026			163.45	0.232	56.75	-0.337
183.45	0.283	-68.21	-0.216			163.41	-1.145	56.83	-0.026			163.43	0.232	56.77	-0.337
183.44	0.283	-68.19	-0.216			163.4	-1.145	56.84	-0.026			163.42	0.232	56.79	-0.337
183.42	0.283	-68.18	-0.216			163.38	-1.145	56.86	-0.026			163.4	0.232	56.8	-0.337
183.4	0.283	-68.16	-0.216			163.36	-1.146	56.87	-0.026			163.38	0.232	56.82	-0.337
183.39	0.283	-68.14	-0.216			163.35	-1.146	56.89	-0.026			163.37	0.232	56.84	-0.337
183.37	0.283	-68.13	-0.216			163.33	-1.146	56.91	-0.026			163.35	0.232	56.85	-0.337
183.35	0.283	-68.11	-0.216			163.31	-1.146	56.92	-0.026			163.33	0.232	56.87	-0.337
183.34	0.283	-68.09	-0.216			163.3	-1.146	56.94	-0.026			163.32	0.232	56.89	-0.337
183.32	0.283	-68.08	-0.216			163.28	-1.146	56.96	-0.026			163.3	0.232	56.9	-0.337
183.3	0.283	-68.06	-0.216			163.26	-1.147	56.97	-0.026			163.28	0.232	56.92	-0.337
183.29	0.283	-68.04	-0.216			163.25	-1.147	56.99	-0.026			163.27	0.232	56.94	-0.337
183.27	0.283	-68.03	-0.216			163.23	-1.147	57.01	-0.026			163.25	0.232	56.95	-0.337
183.25	0.283	-68.01	-0.216			163.21	-1.147	57.02	-0.025			163.23	0.232	56.97	-0.337
183.24	0.283	-67.99	-0.216			163.2	-1.147	57.04	-0.025			163.22	0.232	56.99	-0.338
183.22	0.283	-67.98	-0.216			163.18	-1.147	57.06	-0.025			163.2	0.232	57	-0.338
183.2	0.283	-67.96	-0.216			163.17	-1.148	57.07	-0.025			163.18	0.232	57.02	-0.338
183.19	0.283	-67.94	-0.216			163.15	-1.148	57.09	-0.025			163.17	0.232	57.04	-0.338
183.17	0.283	-67.93	-0.216			163.13	-1.148	57.11	-0.025			163.15	0.232	57.05	-0.338
183.15	0.283	-67.91	-0.216			163.11	-1.148	57.12	-0.025			163.13	0.232	57.07	-0.338
183.14	0.283	-67.89	-0.216			163.1	-1.148	57.14	-0.025			163.12	0.232	57.09	-0.338
183.12	0.283	-67.88	-0.216			163.08	-1.148	57.16	-0.025			163.1	0.232	57.1	-0.338
183.1	0.283	-67.86	-0.216			163.06	-1.148	57.17	-0.025			163.08	0.232	57.12	-0.338
183.09	0.283	-67.84	-0.216			163.05	-1.148	57.19	-0.025			163.07	0.232	57.14	-0.338
183.07	0.283	-67.83	-0.216			163.03	-1.148	57.21	-0.025			163.05	0.232	57.15	-0.338
183.05	0.283	-67.81	-0.216			163.01	-1.148	57.22	-0.024			163.03	0.232	57.17	-0.338
183.04	0.283	-67.79	-0.216			163	-1.148	57.24	-0.024			163.02	0.232	57.19	-0.338
183.02	0.283	-67.78	-0.216			162.98	-1.149	57.26	-0.024			163	0.232	57.2	-0.338
183	0.283	-67.76	-0.216			162.96	-1.149	57.27	-0.024			162.98	0.232	57.22	-0.338
182.99	0.284	-67.74	-0.216			162.95	-1.149	57.29	-0.024			162.97	0.232	57.24	-0.338
182.97	0.284	-67.73	-0.216			162.93	-1.149	57.31	-0.024			162.95	0.232	57.25	-0.338
182.95	0.284	-67.71	-0.216			162.91	-1.149	57.32	-0.024			162.93	0.232	57.27	-0.338
182.94	0.284	-67.69	-0.216			162.9	-1.15	57.34	-0.024			162.92	0.232	57.29	-0.338
182.92	0.284	-67.68	-0.216			162.88	-1.15	57.36	-0.024			162.9	0.232	57.3	-0.338
182.9	0.284	-67.66	-0.216			162.87	-1.15	57.37	-0.024			162.88	0.232	57.32	-0.338
182.89	0.284	-67.64	-0.216			162.85	-1.15	57.39	-0.024			162.87	0.232	57.34	-0.338
182.87	0.284	-67.63	-0.216			162.83	-1.15	57.41	-0.024			162.85	0.232	57.35	-0.338
182.85	0.284	-67.61	-0.216			162.81	-1.15	57.42	-0.024			162.83	0.232	57.37	-0.339
182.84	0.284	-67.59	-0.216			162.8	-1.15	57.44	-0.024			162.82	0.232	57.39	-0.339
182.82	0.284	-67.58	-0.216			162.78	-1.15	57.46	-0.024			162.8	0.232	57.4	-0.339
182.8	0.284	-67.56	-0.216			162.77	-1.15	57.47	-0.024			162.78	0.232	57.42	-0.339
182.79	0.284	-67.54	-0.216			162.75	-1.15	57.49	-0.024			162.77	0.232	57.44	-0.339
182.77	0.284	-67.53	-0.216			162.73	-1.151	57.51	-0.024			162.75	0.232	57.45	-0.339
182.75	0.284	-67.51	-0.216			162.72	-1.151	57.52	-0.024			162.73	0.232	57.47	-0.339
182.74	0.284	-67.49	-0.216			162.7	-1.151	57.54	-0.024			162.72	0.232	57.49	-0.339
182.72	0.284	-67.48	-0.216			162.68	-1.151	57.56	-0.024			162.7	0.232	57.5	-0.339
182.7	0.284	-67.46	-0.216			162.66	-1.151	57.57	-0.024			162.68	0.232	57.52	-0.339
182.69	0.284	-67.45	-0.216			162.65	-1.152	57.59	-0.024			162.67	0.232	57.54	-0.339
182.67	0.284	-67.43	-0.216			162.63	-1.152	57.61	-0.024			162.65	0.232	57.55	-0.339
182.65	0.284	-67.41	-0.216			162.62	-1.152	57.62	-0.024			162.63	0.232	57.57	-0.339
182.64	0.284	-67.4	-0.216			162.6	-1.152	57.64	-0.023			162.62	0.232	57.59	-0.339
182.62	0.284	-67.38	-0.216			162.58	-1.152	57.66	-0.023			162.6	0.232	57.6	-0.339
182.6	0.284	-67.36	-0.216			162.57	-1.152	57.67	-0.023			162.58	0.232	57.62	-0.339
182.59	0.284	-67.35	-0.216			162.55	-1.152	57.69	-0.023			162.57	0.232	57.64	-0.339
182.57	0.284	-67.33	-0.216			162.53	-1.152	57.71	-0.023			162.55	0.232	57.65	-0.339
182.55	0.284	-67.31	-0.216			162.52	-1.152	57.72	-0.023			162.53	0.232	57.67	-0.339
182.54	0.284	-67.29	-0.216			162.5	-1.153	57.74	-0.023			162.52	0.232	57.69	-0.339
182.52	0.284	-67.28	-0.216			162.48	-1.153	57.76	-0.023			162.5	0.232	57.7	-0.339
182.5	0.284	-67.26	-0.216			162.47	-1.153	57.77	-0.023			162.48	0.232	57.72	-0.339
182.49	0.284	-67.25	-0.216			162.45	-1.153	57.79	-0.022			162.47	0.232	57.74	-0.339
182.47	0.284	-67.23	-0.216			162.43	-1.153	57.81	-0.022			162.45	0.232	57.75	-0.339
182.46	0.284	-67.21	-0.216			162.42	-1.154	57.82	-0.022			162.43	0.232	57.77	-0.34
182.44	0.284	-67.2	-0.216			162.4	-1.154	57.84	-0.022			162.42	0.232	57.79	-0.34
182.42	0.284	-67.18	-0.216			162.38	-1.154	57.86	-0.022			162.4	0.232	57.8	-0.34
182.41	0.284	-67.16	-0.216			162.37	-1.154	57.87	-0.022			162.38	0.232	57.82	-0.34
182.39	0.284	-67.15	-0.216			162.35	-1.154	57.89	-0.022			162.37	0.232	57.84	-0.34
182.37	0.284	-67.13	-0.216			162.33	-1.154	57.91	-0.022			162.35	0.232	57.85	-0.34
182.36	0.284	-67.11	-0.216			162.32	-1.154	57.92	-0.022			162.33	0.232	57.87	-0.34
182.34	0.284	-67.1	-0.216			162.3	-1.155	57.94	-0.022			162.32	0.232	57.89	-0.34
182.32	0.284	-67.08	-0.216			162.28	-1.155	57.96	-0.022			162.3	0.232	57.9	-0.34
182.31	0.284	-67.06	-0.216			162.27	-1.155	57.97	-0.022			162.28	0.232	57.92	-0.34
182.29	0.284	-67.05	-0.216			162.25	-1.155	57.99	-0.022			162.27	0.232	57.94	-0.34
182.27	0.284	-67.03	-0.216			162.23	-1.155	58.01	-0.022			162.25	0.232	57.95	-0.34
182.26	0.284	-67.01	-0.216			162.22	-1.155	58.02	-0.022			162.23	0.232	57.97	-0.34
182.24	0.284	-67	-0.216			162.2	-1.156	58.04	-0.022			162.22	0.232	57.99	-0.34
182.22	0.284	-66.98	-0.216			162.18	-1.156	58.06	-0.022			162.2	0.232	58	-0.34
182.21	0.284	-66.96	-0.216			162.17	-1.156	58.07	-0.022			162.18	0.232	58.02	-0.34
182.19	0.284	-66.95	-0.216			162.15	-1.156	58.09	-0.022			162.17	0.231	58.04	-0.34
182.17	0.284	-66.93	-0.216			162.13	-1.156	58.11	-0.022			162.15	0.231	58.05	-0.34
182.16	0.284	-66.91	-0.216			162.12	-1.156	58.12	-0.022			162.13	0.231	58.07	-0.34
182.14	0.284	-66.9	-0.216			162.1	-1.156	58.14	-0.022			162.12	0.231	58.09	-0.34
182.12	0.284	-66.88	-0.216			162.08	-1.157	58.16	-0.022			162.1	0.231	58.1	-0.34
182.11	0.284	-66.86	-0.216			162.07	-1.157	58.17	-0.022			162.08	0.231	58.12	-0.34
182.09	0.284	-66.85	-0.216			162.05	-1.157	58.19	-0.022			162.07	0.231	58.14	-0.34
182.07	0.284	-66.83	-0.216			162.03	-1.157	58.21	-0.022			162.05	0.231	58.15	-0.34
182.06	0.284	-66.81	-0.216			162.02	-1.157	58.22	-0.022			162.03	0.231	58.17	-0.341
182.04	0.284	-66.8	-0.216			162	-1.158	58.24	-0.022			162.02	0.231	58.19	-0.341
182.02	0.284	-66.78	-0.216			161.98	-1.158	58.26	-0.021			162	0.231	58.2	-0.341
182.01	0.284	-66.76	-0.216			161.97	-1.158	58.27	-0.021			161.98	0.231	58.22	-0.341
181.99	0.284	-66.75	-0.216			161.95	-1.158	58.29	-0.021			161.97	0.231	58.24	-0.341
181.97	0.284	-66.73	-0.216			161.93	-1.158	58.31	-0.021			161.95	0.231	58.25	-0.341
181.96	0.284	-66.71	-0.216			161.92	-1.158	58.32	-0.021			161.93	0.231	58.27	-0.341
181.94	0.284	-66.7	-0.216			161.9	-1.158	58.34	-0.021			161.92	0.231	58.29	-0.341
181.92	0.284	-66.68	-0.216			161.88	-1.158	58.36	-0.021			161.9	0.231	58.3	-0.341
181.91	0.284	-66.67	-0.216			161.87	-1.158	58.37	-0.021			161.88	0.231	58.32	-0.341
181.89	0.284	-66.65	-0.216			161.85	-1.159	58.39	-0.021			161.87	0.231	58.34	-0.341
181.87	0.284	-66.63	-0.216			161.83	-1.159	58.41	-0.021			161.85	0.231	58.35	-0.341
181.86	0.284	-66.62	-0.216			161.82	-1.159	58.42	-0.021			161.84	0.231	58.37	-0.341
181.84	0.284	-66.6	-0.216			161.8	-1.159	58.44	-0.021			161.82	0.231	58.39	-0.341
181.82	0.284	-66.58	-0.216			161.78	-1.159	58.46	-0.021			161.8	0.231	58.4	-0.341
181.81	0.284	-66.57	-0.216			161.77	-1.159	58.47	-0.021			161.79	0.231	58.42	-0.341
181.79	0.284	-66.55	-0.216			161.75	-1.159	58.49	-0.021			161.77	0.231	58.44	-0.341
181.77	0.284	-66.53	-0.216			161.73	-1.159	58.51	-0.021			161.75	0.231	58.45	-0.341
181.76	0.284	-66.51	-0.216			161.72	-1.159	58.52	-0.021			161.74	0.231	58.47	-0.341
181.74	0.284	-66.5	-0.216			161.7	-1.159	58.54	-0.021			161.72	0.231	58.49	-0.341
181.72	0.284	-66.48	-0.216			161.68	-1.16	58.56	-0.021			161.7	0.231	58.5	-0.341
181.71	0.284	-66.47	-0.216			161.67	-1.16	58.57	-0.021			161.69	0.231	58.52	-0.341
181.69	0.284	-66.45	-0.216			161.65	-1.16	58.59	-0.021			161.67	0.231	58.54	-0.342
181.67	0.284	-66.43	-0.216			161.63	-1.16	58.61	-0.021			161.65	0.231	58.55	-0.342
181.66	0.284	-66.41	-0.216			161.62	-1.16	58.62	-0.021			161.64	0.231	58.57	-0.342
181.64	0.284	-66.4	-0.216			161.6	-1.16	58.64	-0.021			161.62	0.231	58.59	-0.342
181.62	0.284	-66.38	-0.216			161.58	-1.16	58.66	-0.021			161.6	0.231	58.6	-0.342
181.61	0.284	-66.37	-0.216			161.57	-1.161	58.67	-0.021			161.59	0.231	58.62	-0.342
181.59	0.284	-66.35	-0.216			161.55	-1.161	58.69	-0.021			161.57	0.231	58.64	-0.342
181.57	0.284	-66.33	-0.216			161.53	-1.161	58.71	-0.021			161.55	0.231	58.65	-0.342
181.56	0.284	-66.32	-0.216			161.52	-1.161	58.72	-0.021			161.53	0.231	58.67	-0.342
181.54	0.284	-66.3	-0.216			161.5	-1.161	58.74	-0.021			161.52	0.231	58.69	-0.342
181.52	0.284	-66.28	-0.216			161.48	-1.161	58.76	-0.021			161.5	0.231	58.7	-0.342
181.51	0.284	-66.27	-0.216			161.47	-1.161	58.77	-0.02			161.49	0.231	58.72	-0.342
181.49	0.284	-66.25	-0.216			161.45	-1.162	58.79	-0.02			161.47	0.231	58.74	-0.342
181.47	0.284	-66.23	-0.216			161.43	-1.162	58.81	-0.02			161.45	0.231	58.75	-0.342
181.46	0.284	-66.22	-0.215			161.42	-1.162	58.82	-0.02			161.44	0.231	58.77	-0.342
181.44	0.284	-66.2	-0.215			161.4	-1.162	58.84	-0.02			161.42	0.231	58.79	-0.342
181.42	0.284	-66.18	-0.215			161.38	-1.162	58.86	-0.02			161.4	0.231	58.8	-0.342
181.41	0.284	-66.17	-0.215			161.37	-1.162	58.87	-0.02			161.39	0.231	58.82	-0.342
181.39	0.284	-66.15	-0.215			161.35	-1.162	58.89	-0.02			161.37	0.231	58.84	-0.342
181.37	0.284	-66.13	-0.215			161.33	-1.162	58.91	-0.02			161.35	0.231	58.85	-0.342
181.36	0.284	-66.12	-0.215			161.32	-1.163	58.92	-0.02			161.34	0.231	58.87	-0.342
181.34	0.284	-66.1	-0.215			161.3	-1.163	58.94	-0.02			161.32	0.231	58.89	-0.342
181.32	0.284	-66.08	-0.215			161.28	-1.163	58.96	-0.021			161.3	0.231	58.9	-0.342
181.31	0.284	-66.07	-0.215			161.27	-1.163	58.97	-0.021			161.29	0.231	58.92	-0.342
181.29	0.284	-66.05	-0.215			161.25	-1.163	58.99	-0.021			161.27	0.231	58.94	-0.343
181.27	0.284	-66.03	-0.215			161.23	-1.163	59.01	-0.021			161.25	0.231	58.95	-0.343
181.26	0.284	-66.02	-0.215			161.22	-1.163	59.02	-0.021			161.24	0.231	58.97	-0.343
181.24	0.284	-66	-0.215			161.2	-1.163	59.04	-0.021			161.22	0.231	58.99	-0.343
181.23	0.284	-65.98	-0.215			161.18	-1.164	59.06	-0.02			161.2	0.231	59	-0.343
181.21	0.284	-65.97	-0.215			161.17	-1.164	59.07	-0.02			161.19	0.231	59.02	-0.343
181.19	0.284	-65.95	-0.215			161.15	-1.164	59.09	-0.02			161.17	0.231	59.04	-0.343
181.17	0.284	-65.93	-0.215			161.13	-1.164	59.11	-0.02			161.15	0.231	59.05	-0.343
181.16	0.284	-65.92	-0.215			161.12	-1.164	59.12	-0.02			161.14	0.231	59.07	-0.343
181.14	0.284	-65.9	-0.215			161.1	-1.164	59.14	-0.02			161.12	0.231	59.09	-0.343
181.12	0.284	-65.88	-0.215			161.08	-1.165	59.16	-0.02			161.1	0.231	59.1	-0.343
181.11	0.284	-65.87	-0.215			161.07	-1.165	59.17	-0.02			161.09	0.231	59.12	-0.343
181.09	0.284	-65.85	-0.215			161.05	-1.165	59.19	-0.02			161.07	0.231	59.14	-0.343
181.07	0.284	-65.84	-0.215			161.03	-1.165	59.21	-0.02			161.05	0.231	59.15	-0.343
181.06	0.284	-65.82	-0.215			161.02	-1.165	59.22	-0.02			161.04	0.231	59.17	-0.343
181.04	0.284	-65.8	-0.215			161	-1.165	59.24	-0.02			161.02	0.231	59.19	-0.343
181.03	0.284	-65.78	-0.215			160.99	-1.165	59.26	-0.02			161	0.231	59.2	-0.343
181.01	0.284	-65.77	-0.215			160.97	-1.165	59.27	-0.02			160.99	0.231	59.22	-0.343
180.99	0.284	-65.75	-0.215			160.95	-1.165	59.29	-0.02			160.97	0.231	59.24	-0.343
180.97	0.284	-65.74	-0.215			160.93	-1.166	59.31	-0.02			160.95	0.231	59.25	-0.343
180.96	0.284	-65.72	-0.215			160.92	-1.166	59.32	-0.02			160.94	0.231	59.27	-0.343
180.94	0.284	-65.7	-0.215			160.9	-1.166	59.34	-0.02			160.92	0.231	59.29	-0.343
180.92	0.284	-65.69	-0.215			160.88	-1.166	59.36	-0.02			160.9	0.231	59.3	-0.343
180.91	0.284	-65.67	-0.215			160.87	-1.166	59.37	-0.02			160.89	0.231	59.32	-0.344
180.89	0.284	-65.65	-0.215			160.85	-1.166	59.39	-0.02			160.87	0.231	59.34	-0.344
180.88	0.284	-65.64	-0.215			160.83	-1.166	59.41	-0.02			160.85	0.231	59.35	-0.344
180.86	0.284	-65.62	-0.215			160.82	-1.167	59.42	-0.02			160.84	0.231	59.37	-0.344
180.84	0.284	-65.6	-0.215			160.8	-1.167	59.44	-0.02			160.82	0.231	59.39	-0.344
180.83	0.284	-65.59	-0.215			160.79	-1.167	59.46	-0.02			160.8	0.231	59.4	-0.344
180.81	0.284	-65.57	-0.215			160.77	-1.167	59.47	-0.02			160.79	0.231	59.42	-0.344
180.79	0.284	-65.55	-0.215			160.75	-1.167	59.49	-0.02			160.77	0.231	59.44	-0.344
180.77	0.284	-65.54	-0.215			160.74	-1.167	59.51	-0.02			160.75	0.231	59.45	-0.344
180.76	0.284	-65.52	-0.215			160.72	-1.167	59.52	-0.02			160.74	0.231	59.47	-0.344
180.74	0.284	-65.5	-0.215			160.7	-1.168	59.54	-0.02			160.72	0.231	59.49	-0.344
180.73	0.284	-65.49	-0.215			160.69	-1.168	59.56	-0.02			160.7	0.231	59.5	-0.344
180.71	0.284	-65.47	-0.215			160.67	-1.168	59.57	-0.02			160.69	0.231	59.52	-0.344
180.69	0.284	-65.45	-0.215			160.65	-1.168	59.59	-0.02			160.67	0.231	59.54	-0.344
180.68	0.284	-65.44	-0.215			160.64	-1.168	59.61	-0.02			160.65	0.231	59.55	-0.344
180.66	0.284	-65.42	-0.215			160.62	-1.168	59.62	-0.02			160.64	0.231	59.57	-0.344
180.64	0.284	-65.4	-0.215			160.6	-1.168	59.64	-0.02			160.62	0.231	59.59	-0.344
180.62	0.284	-65.39	-0.215			160.59	-1.168	59.66	-0.02			160.6	0.23	59.6	-0.344
180.61	0.284	-65.37	-0.215			160.57	-1.168	59.67	-0.02			160.59	0.23	59.62	-0.344
180.59	0.284	-65.35	-0.215			160.55	-1.168	59.69	-0.02			160.57	0.23	59.64	-0.344
180.58	0.284	-65.34	-0.215			160.54	-1.168	59.71	-0.02			160.55	0.23	59.65	-0.344
180.56	0.284	-65.32	-0.215			160.52	-1.168	59.72	-0.019			160.54	0.23	59.67	-0.344
180.54	0.284	-65.3	-0.215			160.5	-1.169	59.74	-0.019			160.52	0.23	59.69	-0.345
180.53	0.284	-65.29	-0.215			160.49	-1.169	59.76	-0.019			160.5	0.23	59.7	-0.345
180.51	0.284	-65.27	-0.215			160.47	-1.169	59.77	-0.019			160.49	0.23	59.72	-0.345
180.49	0.284	-65.25	-0.215			160.45	-1.169	59.79	-0.019			160.47	0.23	59.74	-0.345
180.48	0.284	-65.24	-0.215			160.44	-1.169	59.81	-0.019			160.45	0.23	59.75	-0.345
180.46	0.284	-65.22	-0.215			160.42	-1.169	59.82	-0.019			160.44	0.23	59.77	-0.345
180.44	0.284	-65.2	-0.215			160.4	-1.169	59.84	-0.019			160.42	0.23	59.79	-0.345
180.43	0.284	-65.19	-0.215			160.39	-1.169	59.86	-0.019			160.4	0.23	59.8	-0.345
180.41	0.284	-65.17	-0.215			160.37	-1.169	59.87	-0.019			160.39	0.23	59.82	-0.345
180.39	0.285	-65.15	-0.215			160.35	-1.17	59.89	-0.019			160.37	0.23	59.84	-0.345
180.38	0.285	-65.14	-0.215			160.34	-1.17	59.91	-0.019			160.35	0.23	59.85	-0.345
180.36	0.285	-65.12	-0.215			160.32	-1.17	59.92	-0.019			160.34	0.23	59.87	-0.345
180.34	0.285	-65.1	-0.215			160.3	-1.17	59.94	-0.019			160.32	0.23	59.89	-0.345
180.33	0.285	-65.08	-0.215			160.29	-1.17	59.96	-0.018			160.3	0.23	59.9	-0.345
180.31	0.285	-65.07	-0.215			160.27	-1.17	59.97	-0.018			160.29	0.23	59.92	-0.345
180.29	0.285	-65.05	-0.215			160.25	-1.17	59.99	-0.018			160.27	0.23	59.94	-0.345
180.28	0.285	-65.04	-0.215			160.24	-1.171	60.01	-0.018			160.25	0.23	59.95	-0.345
180.26	0.285	-65.02	-0.215			160.22	-1.171	60.02	-0.018			160.24	0.23	59.97	-0.345
180.24	0.285	-65	-0.215			160.2	-1.171	60.04	-0.018			160.22	0.23	59.99	-0.345
180.23	0.285	-64.99	-0.215			160.19	-1.171	60.06	-0.018			160.2	0.23	60	-0.345
180.21	0.285	-64.97	-0.215			160.17	-1.171	60.07	-0.018			160.19	0.23	60.02	-0.346
180.19	0.285	-64.95	-0.215			160.15	-1.171	60.09	-0.018			160.17	0.23	60.04	-0.346
180.18	0.285	-64.94	-0.215			160.14	-1.171	60.11	-0.018			160.16	0.23	60.05	-0.346
180.16	0.285	-64.92	-0.215			160.12	-1.171	60.12	-0.018			160.14	0.23	60.07	-0.346
180.14	0.285	-64.9	-0.215			160.1	-1.171	60.14	-0.018			160.12	0.23	60.09	-0.346
180.13	0.285	-64.89	-0.215			160.09	-1.171	60.16	-0.018			160.11	0.23	60.1	-0.346
180.11	0.285	-64.87	-0.215			160.07	-1.171	60.17	-0.018			160.09	0.23	60.12	-0.346
180.09	0.285	-64.85	-0.215			160.05	-1.171	60.19	-0.018			160.07	0.23	60.14	-0.346
180.08	0.285	-64.84	-0.215			160.04	-1.172	60.21	-0.018			160.05	0.23	60.15	-0.346
180.06	0.285	-64.82	-0.215			160.02	-1.172	60.22	-0.018			160.04	0.23	60.17	-0.346
180.04	0.285	-64.8	-0.215			160	-1.172	60.24	-0.018			160.02	0.23	60.19	-0.346
180.03	0.285	-64.79	-0.215			159.99	-1.172	60.26	-0.018			160.01	0.23	60.2	-0.346
180.01	0.285	-64.77	-0.215			159.97	-1.172	60.27	-0.018			159.99	0.23	60.22	-0.346
179.99	0.285	-64.75	-0.215			159.95	-1.172	60.29	-0.018			159.97	0.23	60.24	-0.346
179.98	0.285	-64.74	-0.215			159.94	-1.172	60.31	-0.018			159.96	0.23	60.25	-0.346
179.96	0.285	-64.72	-0.215			159.92	-1.173	60.32	-0.018			159.94	0.23	60.27	-0.346
179.94	0.285	-64.71	-0.215			159.9	-1.173	60.34	-0.018			159.92	0.23	60.29	-0.346
179.93	0.285	-64.69	-0.215			159.89	-1.173	60.36	-0.018			159.91	0.23	60.3	-0.346
179.91	0.285	-64.67	-0.215			159.87	-1.173	60.37	-0.018			159.89	0.23	60.32	-0.346
179.89	0.285	-64.65	-0.215			159.85	-1.173	60.39	-0.018			159.87	0.23	60.34	-0.346
179.88	0.285	-64.64	-0.215			159.84	-1.173	60.41	-0.018			159.86	0.23	60.35	-0.346
179.86	0.285	-64.62	-0.215			159.82	-1.173	60.42	-0.018			159.84	0.23	60.37	-0.347
179.84	0.285	-64.6	-0.215			159.8	-1.173	60.44	-0.018			159.82	0.23	60.39	-0.347
179.83	0.285	-64.59	-0.215			159.79	-1.173	60.46	-0.018			159.81	0.23	60.4	-0.347
179.81	0.285	-64.57	-0.215			159.77	-1.173	60.47	-0.018			159.79	0.23	60.42	-0.347
179.79	0.285	-64.56	-0.215			159.75	-1.174	60.49	-0.018			159.77	0.23	60.44	-0.347
179.78	0.285	-64.54	-0.215			159.74	-1.174	60.51	-0.018			159.76	0.23	60.45	-0.347
179.76	0.285	-64.52	-0.215			159.72	-1.174	60.52	-0.018			159.74	0.23	60.47	-0.347
179.74	0.285	-64.5	-0.215			159.7	-1.174	60.54	-0.018			159.72	0.23	60.49	-0.347
179.73	0.285	-64.49	-0.215			159.69	-1.174	60.56	-0.018			159.71	0.23	60.5	-0.347
179.71	0.285	-64.47	-0.215			159.67	-1.175	60.57	-0.018			159.69	0.23	60.52	-0.347
179.69	0.285	-64.45	-0.215			159.65	-1.175	60.59	-0.017			159.67	0.23	60.54	-0.347
179.68	0.285	-64.44	-0.215			159.64	-1.175	60.61	-0.017			159.66	0.23	60.55	-0.347
179.66	0.285	-64.42	-0.215			159.62	-1.175	60.62	-0.017			159.64	0.23	60.57	-0.347
179.64	0.285	-64.41	-0.215			159.6	-1.175	60.64	-0.017			159.62	0.23	60.59	-0.347
179.63	0.285	-64.39	-0.215			159.59	-1.175	60.66	-0.017			159.61	0.23	60.6	-0.347
179.61	0.285	-64.37	-0.215			159.57	-1.176	60.67	-0.017			159.59	0.23	60.62	-0.347
179.59	0.285	-64.36	-0.215			159.55	-1.176	60.69	-0.017			159.57	0.23	60.64	-0.347
179.58	0.285	-64.34	-0.215			159.54	-1.176	60.71	-0.017			159.56	0.23	60.65	-0.347
179.56	0.285	-64.32	-0.215			159.52	-1.176	60.72	-0.017			159.54	0.229	60.67	-0.347
179.54	0.285	-64.31	-0.215			159.5	-1.176	60.74	-0.017			159.52	0.229	60.69	-0.347
179.53	0.285	-64.29	-0.215			159.49	-1.176	60.76	-0.017			159.51	0.229	60.7	-0.347
179.51	0.285	-64.27	-0.215			159.47	-1.176	60.77	-0.017			159.49	0.229	60.72	-0.347
179.49	0.285	-64.26	-0.215			159.45	-1.176	60.79	-0.017			159.47	0.229	60.74	-0.347
179.48	0.285	-64.24	-0.214			159.44	-1.176	60.81	-0.017			159.46	0.229	60.75	-0.348
179.46	0.285	-64.22	-0.214			159.42	-1.177	60.82	-0.017			159.44	0.229	60.77	-0.348
179.44	0.285	-64.21	-0.214			159.4	-1.177	60.84	-0.016			159.42	0.229	60.79	-0.348
179.43	0.285	-64.19	-0.214			159.39	-1.177	60.86	-0.016			159.41	0.229	60.8	-0.348
179.41	0.285	-64.17	-0.214			159.37	-1.177	60.87	-0.016			159.39	0.229	60.82	-0.348
179.39	0.285	-64.16	-0.214			159.35	-1.177	60.89	-0.016			159.37	0.229	60.84	-0.348
179.38	0.285	-64.14	-0.214			159.34	-1.177	60.91	-0.016			159.36	0.229	60.85	-0.348
179.36	0.285	-64.12	-0.214			159.32	-1.177	60.92	-0.016			159.34	0.229	60.87	-0.348
179.34	0.285	-64.11	-0.214			159.3	-1.177	60.94	-0.016			159.32	0.229	60.89	-0.348
179.33	0.285	-64.09	-0.214			159.29	-1.177	60.96	-0.016			159.31	0.229	60.9	-0.348
179.31	0.285	-64.07	-0.214			159.27	-1.177	60.97	-0.016			159.29	0.229	60.92	-0.348
179.29	0.285	-64.06	-0.214			159.25	-1.177	60.99	-0.016			159.27	0.229	60.94	-0.348
179.28	0.285	-64.04	-0.214			159.24	-1.178	61.01	-0.016			159.26	0.229	60.95	-0.348
179.26	0.285	-64.02	-0.214			159.22	-1.178	61.02	-0.016			159.24	0.229	60.97	-0.348
179.24	0.285	-64.01	-0.214			159.2	-1.178	61.04	-0.016			159.22	0.229	60.99	-0.348
179.23	0.285	-63.99	-0.214			159.19	-1.178	61.06	-0.016			159.21	0.229	61	-0.348
179.21	0.285	-63.97	-0.214			159.17	-1.178	61.07	-0.016			159.19	0.229	61.02	-0.348
179.19	0.285	-63.96	-0.214			159.15	-1.178	61.09	-0.016			159.17	0.229	61.04	-0.348
179.18	0.285	-63.94	-0.214			159.14	-1.178	61.11	-0.016			159.16	0.229	61.05	-0.348
179.16	0.285	-63.92	-0.214			159.12	-1.179	61.12	-0.016			159.14	0.229	61.07	-0.348
179.14	0.285	-63.91	-0.214			159.1	-1.179	61.14	-0.016			159.12	0.229	61.09	-0.348
179.13	0.285	-63.89	-0.214			159.09	-1.179	61.16	-0.016			159.11	0.229	61.1	-0.348
179.11	0.285	-63.87	-0.214			159.07	-1.179	61.17	-0.016			159.09	0.229	61.12	-0.349
179.09	0.285	-63.86	-0.214			159.05	-1.179	61.19	-0.016			159.07	0.229	61.14	-0.349
179.08	0.285	-63.84	-0.214			159.04	-1.179	61.21	-0.016			159.06	0.229	61.15	-0.349
179.06	0.285	-63.82	-0.214			159.02	-1.179	61.22	-0.016			159.04	0.229	61.17	-0.349
179.04	0.285	-63.81	-0.214			159	-1.179	61.24	-0.016			159.02	0.229	61.19	-0.349
179.03	0.285	-63.79	-0.214			158.99	-1.18	61.26	-0.016			159.01	0.229	61.2	-0.349
179.01	0.285	-63.77	-0.214			158.97	-1.18	61.27	-0.016			158.99	0.229	61.22	-0.349
178.99	0.285	-63.76	-0.214			158.95	-1.18	61.29	-0.016			158.97	0.229	61.24	-0.349
178.98	0.285	-63.74	-0.214			158.94	-1.18	61.31	-0.016			158.96	0.229	61.25	-0.349
178.96	0.285	-63.72	-0.214			158.92	-1.18	61.32	-0.016			158.94	0.229	61.27	-0.349
178.94	0.285	-63.71	-0.214			158.9	-1.18	61.34	-0.016			158.92	0.229	61.29	-0.349
178.93	0.285	-63.69	-0.214			158.89	-1.18	61.36	-0.016			158.91	0.229	61.3	-0.349
178.91	0.285	-63.67	-0.214			158.87	-1.18	61.37	-0.016			158.89	0.229	61.32	-0.349
178.89	0.285	-63.66	-0.214			158.85	-1.181	61.39	-0.016			158.87	0.229	61.34	-0.349
178.88	0.285	-63.64	-0.214			158.84	-1.181	61.41	-0.016			158.86	0.229	61.35	-0.349
178.86	0.285	-63.62	-0.214			158.82	-1.181	61.42	-0.016			158.84	0.229	61.37	-0.349
178.84	0.285	-63.61	-0.214			158.8	-1.181	61.44	-0.016			158.82	0.229	61.39	-0.349
178.83	0.285	-63.59	-0.214			158.79	-1.181	61.46	-0.016			158.81	0.229	61.4	-0.349
178.81	0.285	-63.58	-0.214			158.77	-1.181	61.47	-0.016			158.79	0.229	61.42	-0.349
178.79	0.285	-63.56	-0.214			158.75	-1.181	61.49	-0.016			158.77	0.229	61.44	-0.349
178.78	0.285	-63.54	-0.214			158.74	-1.181	61.51	-0.016			158.76	0.229	61.45	-0.349
178.76	0.285	-63.52	-0.214			158.72	-1.182	61.52	-0.016			158.74	0.229	61.47	-0.349
178.74	0.285	-63.51	-0.214			158.7	-1.182	61.54	-0.016			158.72	0.229	61.49	-0.349
178.73	0.285	-63.49	-0.214			158.69	-1.182	61.56	-0.016			158.71	0.229	61.5	-0.35
178.71	0.285	-63.47	-0.214			158.67	-1.182	61.57	-0.016			158.69	0.229	61.52	-0.35
178.69	0.285	-63.46	-0.214			158.66	-1.182	61.59	-0.016			158.67	0.229	61.53	-0.35
178.68	0.285	-63.44	-0.214			158.64	-1.182	61.61	-0.016			158.66	0.229	61.55	-0.35
178.66	0.285	-63.42	-0.214			158.62	-1.183	61.62	-0.016			158.64	0.229	61.57	-0.35
178.64	0.285	-63.41	-0.214			158.6	-1.183	61.64	-0.016			158.62	0.229	61.59	-0.35
178.63	0.285	-63.39	-0.214			158.59	-1.183	61.66	-0.016			158.61	0.229	61.6	-0.35
178.61	0.285	-63.37	-0.214			158.57	-1.183	61.67	-0.016			158.59	0.229	61.62	-0.35
178.59	0.285	-63.36	-0.214			158.55	-1.183	61.69	-0.016			158.57	0.229	61.64	-0.35
178.58	0.285	-63.34	-0.214			158.54	-1.183	61.71	-0.016			158.56	0.229	61.65	-0.35
178.56	0.285	-63.32	-0.214			158.52	-1.183	61.72	-0.016			158.54	0.229	61.67	-0.35
178.54	0.285	-63.31	-0.214			158.5	-1.183	61.74	-0.016			158.52	0.229	61.69	-0.35
178.53	0.285	-63.29	-0.214			158.49	-1.183	61.76	-0.016			158.51	0.229	61.7	-0.35
178.51	0.285	-63.27	-0.214			158.47	-1.183	61.77	-0.016			158.49	0.229	61.72	-0.35
178.49	0.285	-63.26	-0.214			158.45	-1.183	61.79	-0.016			158.47	0.229	61.74	-0.35
178.48	0.285	-63.24	-0.214			158.44	-1.183	61.81	-0.016			158.46	0.229	61.75	-0.35
178.46	0.285	-63.22	-0.214			158.42	-1.184	61.82	-0.016			158.44	0.229	61.77	-0.35
178.44	0.285	-63.21	-0.214			158.4	-1.184	61.84	-0.015			158.42	0.229	61.79	-0.35
178.43	0.285	-63.19	-0.214			158.39	-1.184	61.86	-0.015			158.41	0.229	61.8	-0.35
178.41	0.285	-63.17	-0.214			158.37	-1.184	61.87	-0.015			158.39	0.229	61.82	-0.35
178.39	0.285	-63.16	-0.214			158.35	-1.184	61.89	-0.015			158.37	0.229	61.84	-0.35
178.38	0.285	-63.14	-0.214			158.34	-1.185	61.91	-0.015			158.36	0.229	61.85	-0.351
178.36	0.285	-63.12	-0.214			158.32	-1.185	61.92	-0.015			158.34	0.229	61.87	-0.351
178.34	0.285	-63.11	-0.214			158.3	-1.185	61.94	-0.015			158.32	0.229	61.89	-0.351
178.33	0.285	-63.09	-0.214			158.29	-1.185	61.96	-0.015			158.31	0.229	61.9	-0.351
178.31	0.285	-63.07	-0.214			158.27	-1.185	61.97	-0.016			158.29	0.229	61.92	-0.351
178.3	0.285	-63.06	-0.214			158.25	-1.185	61.99	-0.016			158.28	0.229	61.94	-0.351
178.28	0.285	-63.04	-0.214			158.24	-1.185	62.01	-0.016			158.26	0.228	61.95	-0.351
178.26	0.285	-63.03	-0.214			158.22	-1.185	62.02	-0.016			158.24	0.228	61.97	-0.351
178.24	0.285	-63.01	-0.214			158.2	-1.185	62.04	-0.016			158.23	0.228	61.99	-0.351
178.23	0.285	-62.99	-0.214			158.19	-1.185	62.06	-0.016			158.21	0.228	62	-0.351
178.21	0.285	-62.98	-0.214			158.17	-1.185	62.07	-0.016			158.19	0.228	62.02	-0.351
178.2	0.285	-62.96	-0.214			158.16	-1.186	62.09	-0.016			158.17	0.228	62.04	-0.351
178.18	0.285	-62.94	-0.214			158.14	-1.186	62.11	-0.016			158.16	0.228	62.05	-0.351
178.16	0.285	-62.93	-0.214			158.12	-1.186	62.12	-0.016			158.14	0.228	62.07	-0.351
178.14	0.285	-62.91	-0.214			158.11	-1.186	62.14	-0.016			158.12	0.228	62.09	-0.351
178.13	0.285	-62.89	-0.214			158.09	-1.186	62.16	-0.016			158.11	0.228	62.1	-0.351
178.11	0.285	-62.88	-0.214			158.07	-1.186	62.17	-0.016			158.09	0.228	62.12	-0.351
178.1	0.285	-62.86	-0.214			158.06	-1.186	62.19	-0.016			158.07	0.228	62.14	-0.351
178.08	0.285	-62.84	-0.214			158.04	-1.187	62.21	-0.016			158.06	0.228	62.15	-0.351
178.06	0.285	-62.83	-0.214			158.02	-1.187	62.22	-0.016			158.04	0.228	62.17	-0.351
178.05	0.285	-62.81	-0.214			158.01	-1.187	62.24	-0.016			158.03	0.228	62.19	-0.351
178.03	0.285	-62.79	-0.214			157.99	-1.187	62.26	-0.016			158.01	0.228	62.2	-0.351
178.01	0.285	-62.78	-0.214			157.97	-1.187	62.27	-0.016			157.99	0.228	62.22	-0.352
177.99	0.285	-62.76	-0.214			157.96	-1.187	62.29	-0.016			157.97	0.228	62.24	-0.352
177.98	0.285	-62.74	-0.214			157.94	-1.187	62.31	-0.017			157.96	0.228	62.25	-0.352
177.96	0.285	-62.73	-0.214			157.92	-1.187	62.32	-0.017			157.94	0.228	62.27	-0.352
177.94	0.285	-62.71	-0.214			157.91	-1.187	62.34	-0.017			157.92	0.228	62.29	-0.352
177.93	0.285	-62.69	-0.214			157.89	-1.187	62.36	-0.017			157.91	0.228	62.3	-0.352
177.91	0.285	-62.68	-0.214			157.87	-1.188	62.37	-0.017			157.89	0.228	62.32	-0.352
177.9	0.285	-62.66	-0.214			157.86	-1.188	62.39	-0.017			157.87	0.228	62.34	-0.352
177.88	0.285	-62.64	-0.214			157.84	-1.188	62.41	-0.017			157.86	0.228	62.35	-0.352
177.86	0.285	-62.63	-0.214			157.82	-1.188	62.42	-0.017			157.84	0.228	62.37	-0.352
177.84	0.285	-62.61	-0.214			157.81	-1.188	62.44	-0.017			157.83	0.228	62.39	-0.352
177.83	0.285	-62.59	-0.214			157.79	-1.188	62.46	-0.017			157.81	0.228	62.4	-0.352
177.81	0.285	-62.58	-0.214			157.77	-1.188	62.47	-0.017			157.79	0.228	62.42	-0.352
177.8	0.285	-62.56	-0.214			157.76	-1.188	62.49	-0.017			157.77	0.228	62.44	-0.352
177.78	0.285	-62.54	-0.214			157.74	-1.189	62.51	-0.017			157.76	0.228	62.45	-0.352
177.76	0.285	-62.53	-0.214			157.72	-1.189	62.52	-0.017			157.74	0.228	62.47	-0.352
177.74	0.285	-62.51	-0.214			157.71	-1.189	62.54	-0.017			157.73	0.228	62.49	-0.352
177.73	0.285	-62.49	-0.214			157.69	-1.189	62.56	-0.017			157.71	0.228	62.5	-0.352
177.71	0.285	-62.48	-0.214			157.67	-1.189	62.57	-0.017			157.69	0.228	62.52	-0.352
177.7	0.285	-62.46	-0.214			157.66	-1.189	62.59	-0.017			157.68	0.228	62.54	-0.352
177.68	0.285	-62.44	-0.214			157.64	-1.189	62.61	-0.017			157.66	0.228	62.55	-0.352
177.66	0.285	-62.43	-0.214			157.62	-1.19	62.62	-0.017			157.64	0.228	62.57	-0.353
177.65	0.285	-62.41	-0.214			157.61	-1.19	62.64	-0.017			157.62	0.228	62.59	-0.353
177.63	0.285	-62.39	-0.214			157.59	-1.19	62.66	-0.017			157.61	0.228	62.6	-0.353
177.61	0.285	-62.38	-0.214			157.57	-1.19	62.67	-0.017			157.59	0.228	62.62	-0.353
177.6	0.285	-62.36	-0.214			157.56	-1.19	62.69	-0.017			157.57	0.228	62.63	-0.353
177.58	0.285	-62.34	-0.214			157.54	-1.19	62.71	-0.017			157.56	0.228	62.65	-0.353
177.56	0.285	-62.33	-0.214			157.52	-1.19	62.72	-0.017			157.54	0.228	62.67	-0.353
177.55	0.285	-62.31	-0.214			157.51	-1.19	62.74	-0.017			157.53	0.228	62.69	-0.353
177.53	0.285	-62.29	-0.214			157.49	-1.19	62.75	-0.018			157.51	0.228	62.7	-0.353
177.51	0.285	-62.28	-0.214			157.47	-1.191	62.77	-0.018			157.49	0.228	62.72	-0.353
177.5	0.285	-62.26	-0.214			157.46	-1.191	62.79	-0.018			157.48	0.228	62.73	-0.353
177.48	0.285	-62.24	-0.214			157.44	-1.191	62.81	-0.018			157.46	0.228	62.75	-0.353
177.46	0.285	-62.23	-0.214			157.42	-1.191	62.82	-0.018			157.44	0.228	62.77	-0.353
177.45	0.285	-62.21	-0.214			157.41	-1.191	62.84	-0.018			157.43	0.228	62.78	-0.353
177.43	0.285	-62.19	-0.214			157.39	-1.191	62.86	-0.018			157.41	0.228	62.8	-0.353
177.41	0.285	-62.18	-0.214			157.37	-1.191	62.87	-0.018			157.39	0.228	62.82	-0.353
177.4	0.285	-62.16	-0.214			157.36	-1.192	62.89	-0.018			157.38	0.228	62.83	-0.353
177.38	0.285	-62.14	-0.214			157.34	-1.192	62.91	-0.018			157.36	0.228	62.85	-0.353
177.36	0.285	-62.13	-0.214			157.32	-1.192	62.92	-0.018			157.34	0.228	62.87	-0.353
177.35	0.285	-62.11	-0.214			157.31	-1.192	62.94	-0.018			157.33	0.228	62.89	-0.353
177.33	0.285	-62.09	-0.214			157.29	-1.192	62.96	-0.018			157.31	0.228	62.9	-0.354
177.31	0.285	-62.08	-0.214			157.27	-1.192	62.97	-0.018			157.29	0.228	62.92	-0.354
177.3	0.285	-62.06	-0.214			157.26	-1.192	62.99	-0.018			157.27	0.228	62.94	-0.354
177.28	0.285	-62.04	-0.214			157.24	-1.193	63.01	-0.018			157.26	0.228	62.95	-0.354
177.26	0.285	-62.03	-0.214			157.22	-1.193	63.02	-0.018			157.24	0.228	62.97	-0.354
177.25	0.285	-62.01	-0.214			157.21	-1.193	63.04	-0.018			157.23	0.228	62.99	-0.354
177.23	0.285	-61.99	-0.213			157.19	-1.193	63.06	-0.018			157.21	0.228	63	-0.354
177.21	0.285	-61.98	-0.213			157.17	-1.193	63.07	-0.018			157.19	0.228	63.02	-0.354
177.2	0.285	-61.96	-0.213			157.16	-1.193	63.09	-0.018			157.17	0.228	63.04	-0.354
177.18	0.285	-61.95	-0.213			157.14	-1.193	63.11	-0.018			157.16	0.228	63.05	-0.354
177.16	0.285	-61.93	-0.213			157.12	-1.193	63.12	-0.018			157.14	0.228	63.07	-0.354
177.15	0.285	-61.91	-0.213			157.11	-1.193	63.14	-0.018			157.13	0.228	63.09	-0.354
177.13	0.285	-61.9	-0.213			157.09	-1.193	63.16	-0.018			157.11	0.228	63.1	-0.354
177.11	0.285	-61.88	-0.213			157.07	-1.193	63.17	-0.018			157.09	0.228	63.12	-0.354
177.1	0.285	-61.86	-0.213			157.06	-1.193	63.19	-0.018			157.08	0.228	63.13	-0.354
177.08	0.285	-61.85	-0.213			157.04	-1.193	63.21	-0.018			157.06	0.228	63.15	-0.354
177.06	0.285	-61.83	-0.213			157.02	-1.193	63.22	-0.018			157.04	0.228	63.17	-0.354
177.05	0.285	-61.81	-0.213			157.01	-1.193	63.24	-0.018			157.03	0.228	63.18	-0.354
177.03	0.285	-61.8	-0.213			156.99	-1.194	63.26	-0.018			157.01	0.228	63.2	-0.354
177.01	0.285	-61.78	-0.213			156.97	-1.194	63.27	-0.018			156.99	0.228	63.22	-0.354
177	0.285	-61.76	-0.213			156.96	-1.194	63.29	-0.018			156.98	0.228	63.23	-0.354
176.98	0.285	-61.75	-0.213			156.94	-1.194	63.31	-0.018			156.96	0.228	63.25	-0.354
176.96	0.285	-61.73	-0.213			156.92	-1.194	63.32	-0.018			156.94	0.228	63.27	-0.355
176.95	0.285	-61.71	-0.213			156.91	-1.194	63.34	-0.018			156.93	0.228	63.29	-0.355
176.93	0.285	-61.7	-0.213			156.89	-1.194	63.36	-0.018			156.91	0.228	63.3	-0.355
176.91	0.285	-61.68	-0.213			156.87	-1.194	63.37	-0.017			156.89	0.228	63.32	-0.355
176.9	0.285	-61.66	-0.213			156.86	-1.194	63.39	-0.017			156.88	0.228	63.34	-0.355
176.88	0.285	-61.64	-0.213			156.84	-1.194	63.41	-0.017			156.86	0.227	63.35	-0.355
176.86	0.285	-61.63	-0.213			156.82	-1.194	63.42	-0.017			156.84	0.227	63.37	-0.355
176.85	0.285	-61.61	-0.213			156.81	-1.195	63.44	-0.017			156.83	0.227	63.39	-0.355
176.83	0.285	-61.6	-0.213			156.79	-1.195	63.46	-0.017			156.81	0.227	63.4	-0.355
176.81	0.285	-61.58	-0.213			156.77	-1.195	63.47	-0.017			156.79	0.227	63.42	-0.355
176.8	0.285	-61.56	-0.213			156.76	-1.195	63.49	-0.017			156.77	0.227	63.44	-0.355
176.78	0.285	-61.55	-0.213			156.74	-1.195	63.51	-0.017			156.76	0.227	63.45	-0.355
176.76	0.285	-61.53	-0.213			156.72	-1.195	63.52	-0.017			156.74	0.227	63.47	-0.355
176.75	0.285	-61.51	-0.213			156.71	-1.195	63.54	-0.017			156.73	0.227	63.49	-0.355
176.73	0.285	-61.5	-0.213			156.69	-1.195	63.56	-0.017			156.71	0.227	63.5	-0.355
176.71	0.285	-61.48	-0.213			156.67	-1.195	63.57	-0.017			156.69	0.227	63.52	-0.355
176.7	0.285	-61.46	-0.213			156.66	-1.195	63.59	-0.017			156.68	0.227	63.53	-0.355
176.68	0.285	-61.45	-0.213			156.64	-1.195	63.61	-0.017			156.66	0.227	63.55	-0.355
176.66	0.285	-61.43	-0.213			156.62	-1.196	63.62	-0.017			156.64	0.227	63.57	-0.355
176.65	0.285	-61.41	-0.213			156.61	-1.196	63.64	-0.017			156.63	0.227	63.59	-0.356
176.63	0.285	-61.4	-0.213			156.59	-1.196	63.66	-0.017			156.61	0.227	63.6	-0.356
176.61	0.285	-61.38	-0.213			156.57	-1.196	63.67	-0.017			156.59	0.227	63.62	-0.356
176.6	0.285	-61.36	-0.213			156.56	-1.196	63.69	-0.017			156.58	0.227	63.64	-0.356
176.58	0.285	-61.35	-0.213			156.54	-1.196	63.71	-0.017			156.56	0.227	63.65	-0.356
176.56	0.285	-61.33	-0.213			156.52	-1.196	63.72	-0.017			156.54	0.227	63.67	-0.356
176.55	0.285	-61.31	-0.213			156.51	-1.196	63.74	-0.017			156.53	0.227	63.69	-0.356
176.53	0.285	-61.3	-0.213			156.49	-1.197	63.76	-0.018			156.51	0.227	63.7	-0.356
176.51	0.285	-61.28	-0.213			156.47	-1.197	63.77	-0.018			156.49	0.227	63.72	-0.356
176.5	0.285	-61.26	-0.213			156.46	-1.197	63.79	-0.018			156.48	0.227	63.74	-0.356
176.48	0.285	-61.25	-0.213			156.44	-1.197	63.81	-0.018			156.46	0.227	63.75	-0.356
176.46	0.285	-61.23	-0.213			156.42	-1.197	63.82	-0.018			156.44	0.227	63.77	-0.356
176.45	0.285	-61.21	-0.213			156.41	-1.197	63.84	-0.018			156.42	0.227	63.79	-0.356
176.43	0.285	-61.2	-0.213			156.39	-1.197	63.86	-0.018			156.41	0.227	63.8	-0.356
176.41	0.285	-61.18	-0.213			156.37	-1.197	63.87	-0.018			156.39	0.227	63.82	-0.356
176.4	0.285	-61.16	-0.213			156.36	-1.197	63.89	-0.018			156.38	0.227	63.84	-0.356
176.38	0.285	-61.15	-0.213			156.34	-1.197	63.91	-0.018			156.36	0.227	63.85	-0.356
176.36	0.285	-61.13	-0.213			156.32	-1.197	63.92	-0.018			156.34	0.227	63.87	-0.356
176.35	0.285	-61.11	-0.213			156.31	-1.197	63.94	-0.018			156.33	0.227	63.89	-0.356
176.33	0.285	-61.1	-0.213			156.29	-1.198	63.96	-0.018			156.31	0.227	63.9	-0.356
176.31	0.285	-61.08	-0.213			156.27	-1.198	63.97	-0.018			156.29	0.227	63.92	-0.356
176.3	0.285	-61.06	-0.213			156.26	-1.198	63.99	-0.018			156.28	0.227	63.94	-0.356
176.28	0.285	-61.05	-0.213			156.24	-1.198	64.01	-0.018			156.26	0.227	63.95	-0.357
176.26	0.285	-61.03	-0.213			156.22	-1.198	64.02	-0.018			156.24	0.227	63.97	-0.357
176.25	0.285	-61.01	-0.213			156.21	-1.198	64.04	-0.018			156.23	0.227	63.99	-0.357
176.23	0.285	-61	-0.213			156.19	-1.198	64.06	-0.018			156.21	0.227	64	-0.357
176.21	0.285	-60.98	-0.213			156.17	-1.198	64.07	-0.018			156.19	0.227	64.02	-0.357
176.2	0.285	-60.97	-0.213			156.16	-1.198	64.09	-0.018			156.18	0.227	64.04	-0.357
176.18	0.285	-60.95	-0.213			156.14	-1.198	64.11	-0.018			156.16	0.227	64.05	-0.357
176.17	0.285	-60.93	-0.213			156.12	-1.198	64.12	-0.018			156.14	0.227	64.07	-0.357
176.15	0.285	-60.92	-0.213			156.11	-1.199	64.14	-0.018			156.13	0.227	64.09	-0.357
176.13	0.285	-60.9	-0.213			156.09	-1.199	64.16	-0.018			156.11	0.227	64.1	-0.357
176.12	0.285	-60.88	-0.213			156.07	-1.199	64.17	-0.018			156.09	0.227	64.12	-0.357
176.1	0.285	-60.87	-0.213			156.06	-1.199	64.19	-0.018			156.08	0.227	64.13	-0.357
176.08	0.285	-60.85	-0.213			156.04	-1.199	64.21	-0.018			156.06	0.227	64.15	-0.357
176.07	0.285	-60.83	-0.213			156.02	-1.199	64.22	-0.018			156.04	0.227	64.17	-0.357
176.05	0.285	-60.82	-0.213			156.01	-1.2	64.24	-0.018			156.03	0.227	64.19	-0.357
176.03	0.285	-60.8	-0.213			155.99	-1.2	64.26	-0.018			156.01	0.227	64.2	-0.357
176.02	0.285	-60.78	-0.213			155.97	-1.2	64.27	-0.018			155.99	0.227	64.22	-0.357
176	0.285	-60.77	-0.213			155.96	-1.2	64.29	-0.018			155.98	0.227	64.24	-0.357
175.98	0.285	-60.75	-0.213			155.94	-1.2	64.31	-0.018			155.96	0.227	64.25	-0.357
175.97	0.285	-60.73	-0.213			155.92	-1.2	64.32	-0.018			155.94	0.227	64.27	-0.357
175.95	0.285	-60.72	-0.213			155.91	-1.2	64.34	-0.018			155.93	0.227	64.29	-0.358
175.93	0.285	-60.7	-0.213			155.89	-1.2	64.36	-0.018			155.91	0.227	64.3	-0.358
175.91	0.285	-60.68	-0.213			155.87	-1.2	64.37	-0.018			155.89	0.227	64.32	-0.358
175.9	0.285	-60.67	-0.213			155.86	-1.2	64.39	-0.018			155.88	0.227	64.34	-0.358
175.88	0.285	-60.65	-0.213			155.84	-1.2	64.41	-0.018			155.86	0.227	64.35	-0.358
175.87	0.285	-60.63	-0.213			155.82	-1.2	64.42	-0.018			155.84	0.227	64.37	-0.358
175.85	0.285	-60.62	-0.213			155.81	-1.2	64.44	-0.019			155.83	0.227	64.39	-0.358
175.83	0.285	-60.6	-0.213			155.79	-1.201	64.46	-0.019			155.81	0.227	64.4	-0.358
175.82	0.285	-60.58	-0.213			155.77	-1.201	64.47	-0.019			155.79	0.227	64.42	-0.358
175.8	0.285	-60.56	-0.213			155.76	-1.201	64.49	-0.019			155.78	0.227	64.44	-0.358
175.78	0.285	-60.55	-0.213			155.74	-1.201	64.51	-0.019			155.76	0.227	64.45	-0.358
175.77	0.285	-60.53	-0.213			155.72	-1.201	64.52	-0.019			155.74	0.227	64.47	-0.358
175.75	0.285	-60.51	-0.213			155.71	-1.201	64.54	-0.019			155.73	0.227	64.49	-0.358
175.73	0.285	-60.5	-0.213			155.69	-1.201	64.56	-0.019			155.71	0.227	64.5	-0.358
175.72	0.285	-60.48	-0.213			155.67	-1.201	64.57	-0.019			155.69	0.227	64.52	-0.358
175.7	0.285	-60.47	-0.213			155.66	-1.201	64.59	-0.019			155.68	0.227	64.54	-0.358
175.68	0.285	-60.45	-0.213			155.64	-1.201	64.61	-0.019			155.66	0.227	64.55	-0.358
175.67	0.285	-60.43	-0.213			155.62	-1.201	64.62	-0.019			155.64	0.227	64.57	-0.358
175.65	0.285	-60.42	-0.213			155.61	-1.201	64.64	-0.019			155.63	0.227	64.59	-0.358
175.63	0.285	-60.4	-0.213			155.59	-1.201	64.66	-0.019			155.61	0.227	64.6	-0.358
175.62	0.285	-60.38	-0.213			155.57	-1.202	64.67	-0.019			155.59	0.227	64.62	-0.359
175.6	0.285	-60.37	-0.213			155.56	-1.202	64.69	-0.019			155.58	0.227	64.64	-0.359
175.58	0.285	-60.35	-0.213			155.54	-1.202	64.71	-0.019			155.56	0.227	64.65	-0.359
175.57	0.285	-60.33	-0.213			155.52	-1.202	64.72	-0.019			155.54	0.227	64.67	-0.359
175.55	0.285	-60.32	-0.213			155.51	-1.202	64.74	-0.019			155.53	0.227	64.69	-0.359
175.53	0.285	-60.3	-0.213			155.49	-1.202	64.76	-0.019			155.51	0.227	64.7	-0.359
175.52	0.285	-60.28	-0.213			155.47	-1.202	64.77	-0.019			155.49	0.226	64.72	-0.359
175.5	0.285	-60.27	-0.213			155.46	-1.202	64.79	-0.019			155.48	0.226	64.74	-0.359
175.48	0.285	-60.25	-0.213			155.44	-1.203	64.81	-0.02			155.46	0.226	64.75	-0.359
175.47	0.285	-60.23	-0.213			155.43	-1.203	64.82	-0.02			155.44	0.226	64.77	-0.359
175.45	0.285	-60.22	-0.213			155.41	-1.203	64.84	-0.02			155.43	0.226	64.79	-0.359
175.43	0.285	-60.2	-0.213			155.39	-1.203	64.86	-0.02			155.41	0.226	64.8	-0.359
175.42	0.285	-60.18	-0.213			155.37	-1.203	64.87	-0.02			155.39	0.226	64.82	-0.359
175.4	0.285	-60.17	-0.213			155.36	-1.203	64.89	-0.02			155.38	0.226	64.84	-0.359
175.38	0.285	-60.15	-0.213			155.34	-1.203	64.91	-0.02			155.36	0.226	64.85	-0.359
175.37	0.285	-60.13	-0.213			155.33	-1.203	64.92	-0.02			155.34	0.226	64.87	-0.359
175.35	0.285	-60.12	-0.213			155.31	-1.203	64.94	-0.02			155.33	0.226	64.89	-0.359
175.33	0.285	-60.1	-0.213			155.29	-1.203	64.96	-0.02			155.31	0.226	64.9	-0.359
175.32	0.285	-60.08	-0.213			155.27	-1.203	64.97	-0.02			155.29	0.226	64.92	-0.359
175.3	0.285	-60.07	-0.213			155.26	-1.203	64.99	-0.02			155.28	0.226	64.94	-0.359
175.28	0.285	-60.05	-0.213			155.24	-1.203	65.01	-0.02			155.26	0.226	64.95	-0.359
175.27	0.285	-60.03	-0.213			155.22	-1.203	65.02	-0.02			155.24	0.226	64.97	-0.36
175.25	0.285	-60.02	-0.213			155.21	-1.203	65.04	-0.02			155.23	0.226	64.99	-0.36
175.23	0.285	-60	-0.213			155.19	-1.203	65.06	-0.02			155.21	0.226	65	-0.36
175.22	0.285	-59.98	-0.213			155.17	-1.204	65.07	-0.02			155.19	0.226	65.02	-0.36
175.2	0.285	-59.97	-0.213			155.16	-1.204	65.09	-0.02			155.18	0.226	65.04	-0.36
175.18	0.285	-59.95	-0.213			155.14	-1.204	65.11	-0.02			155.16	0.226	65.05	-0.36
175.17	0.285	-59.93	-0.213			155.12	-1.204	65.12	-0.02			155.15	0.226	65.07	-0.36
175.15	0.285	-59.92	-0.213			155.11	-1.204	65.14	-0.02			155.13	0.226	65.09	-0.36
175.13	0.285	-59.9	-0.213			155.09	-1.204	65.16	-0.02			155.11	0.226	65.1	-0.36
175.12	0.285	-59.88	-0.213			155.07	-1.204	65.17	-0.02			155.09	0.226	65.12	-0.36
175.1	0.285	-59.87	-0.213			155.06	-1.205	65.19	-0.02			155.08	0.226	65.14	-0.36
175.08	0.285	-59.85	-0.213			155.04	-1.205	65.21	-0.02			155.06	0.226	65.15	-0.36
175.07	0.285	-59.83	-0.213			155.03	-1.205	65.22	-0.02			155.04	0.226	65.17	-0.36
175.05	0.285	-59.82	-0.213			155.01	-1.205	65.24	-0.021			155.03	0.226	65.19	-0.36
175.03	0.285	-59.8	-0.213			154.99	-1.205	65.26	-0.021			155.01	0.226	65.2	-0.36
175.02	0.285	-59.78	-0.213			154.98	-1.205	65.27	-0.021			155	0.226	65.22	-0.36
175	0.285	-59.77	-0.213			154.96	-1.205	65.29	-0.021			154.98	0.226	65.24	-0.36
174.98	0.285	-59.75	-0.213			154.94	-1.205	65.31	-0.021			154.96	0.226	65.25	-0.36
174.97	0.285	-59.73	-0.213			154.92	-1.205	65.32	-0.021			154.95	0.226	65.27	-0.36
174.95	0.285	-59.72	-0.213			154.91	-1.205	65.34	-0.021			154.93	0.226	65.28	-0.361
174.93	0.285	-59.7	-0.213			154.89	-1.205	65.36	-0.021			154.91	0.226	65.3	-0.361
174.92	0.285	-59.68	-0.213			154.87	-1.206	65.37	-0.021			154.9	0.226	65.32	-0.361
174.9	0.285	-59.67	-0.213			154.86	-1.206	65.39	-0.021			154.88	0.226	65.34	-0.361
174.88	0.285	-59.65	-0.213			154.84	-1.206	65.41	-0.021			154.86	0.226	65.35	-0.361
174.87	0.285	-59.63	-0.213			154.82	-1.206	65.42	-0.021			154.85	0.226	65.37	-0.361
174.85	0.285	-59.62	-0.213			154.81	-1.206	65.44	-0.021			154.83	0.226	65.38	-0.361
174.83	0.285	-59.6	-0.213			154.79	-1.206	65.46	-0.021			154.81	0.226	65.4	-0.361
174.82	0.285	-59.58	-0.213			154.77	-1.206	65.47	-0.021			154.8	0.226	65.42	-0.361
174.8	0.285	-59.57	-0.213			154.76	-1.206	65.49	-0.021			154.78	0.226	65.44	-0.361
174.78	0.285	-59.55	-0.213			154.74	-1.206	65.51	-0.021			154.76	0.226	65.45	-0.361
174.77	0.285	-59.53	-0.213			154.73	-1.206	65.52	-0.021			154.75	0.226	65.47	-0.361
174.75	0.285	-59.52	-0.213			154.71	-1.207	65.54	-0.021			154.73	0.226	65.48	-0.361
174.73	0.285	-59.5	-0.213			154.69	-1.207	65.56	-0.021			154.71	0.226	65.5	-0.361
174.72	0.285	-59.48	-0.213			154.68	-1.207	65.57	-0.022			154.7	0.226	65.52	-0.361
174.7	0.285	-59.47	-0.213			154.66	-1.207	65.59	-0.022			154.68	0.226	65.54	-0.361
174.68	0.285	-59.45	-0.213			154.64	-1.207	65.61	-0.022			154.66	0.226	65.55	-0.361
174.67	0.285	-59.44	-0.212			154.63	-1.207	65.62	-0.022			154.65	0.226	65.57	-0.361
174.65	0.285	-59.42	-0.212			154.61	-1.207	65.64	-0.022			154.63	0.226	65.59	-0.361
174.63	0.285	-59.4	-0.212			154.59	-1.207	65.66	-0.022			154.61	0.226	65.6	-0.361
174.62	0.285	-59.39	-0.212			154.58	-1.207	65.67	-0.022			154.6	0.226	65.62	-0.361
174.6	0.285	-59.37	-0.212			154.56	-1.207	65.69	-0.022			154.58	0.226	65.64	-0.362
174.58	0.285	-59.35	-0.212			154.54	-1.207	65.71	-0.022			154.56	0.226	65.65	-0.362
174.57	0.285	-59.34	-0.212			154.53	-1.208	65.72	-0.022			154.55	0.226	65.67	-0.362
174.55	0.285	-59.32	-0.212			154.51	-1.208	65.74	-0.022			154.53	0.226	65.69	-0.362
174.53	0.285	-59.3	-0.212			154.49	-1.208	65.76	-0.022			154.51	0.226	65.7	-0.362
174.52	0.285	-59.29	-0.212			154.48	-1.208	65.77	-0.022			154.5	0.226	65.72	-0.362
174.5	0.285	-59.27	-0.212			154.46	-1.208	65.79	-0.022			154.48	0.226	65.74	-0.362
174.48	0.285	-59.25	-0.212			154.44	-1.208	65.81	-0.022			154.46	0.226	65.75	-0.362
174.47	0.285	-59.23	-0.212			154.43	-1.208	65.82	-0.022			154.45	0.226	65.77	-0.362
174.45	0.285	-59.22	-0.212			154.41	-1.208	65.84	-0.022			154.43	0.226	65.79	-0.362
174.43	0.285	-59.2	-0.212			154.39	-1.209	65.86	-0.022			154.41	0.226	65.8	-0.362
174.42	0.285	-59.19	-0.212			154.38	-1.209	65.87	-0.022			154.4	0.226	65.82	-0.362
174.4	0.285	-59.17	-0.212			154.36	-1.209	65.89	-0.023			154.38	0.226	65.84	-0.362
174.38	0.285	-59.15	-0.212			154.34	-1.209	65.91	-0.023			154.36	0.226	65.85	-0.362
174.37	0.285	-59.14	-0.212			154.33	-1.209	65.92	-0.023			154.35	0.226	65.87	-0.362
174.35	0.285	-59.12	-0.212			154.31	-1.209	65.94	-0.023			154.33	0.225	65.89	-0.362
174.33	0.285	-59.1	-0.212			154.29	-1.209	65.96	-0.023			154.31	0.225	65.9	-0.362
174.32	0.285	-59.09	-0.212			154.28	-1.209	65.97	-0.023			154.3	0.225	65.92	-0.362
174.3	0.285	-59.07	-0.212			154.26	-1.209	65.99	-0.023			154.28	0.225	65.94	-0.362
174.28	0.285	-59.05	-0.212			154.24	-1.209	66.01	-0.023			154.26	0.225	65.95	-0.363
174.27	0.285	-59.04	-0.212			154.23	-1.209	66.02	-0.023			154.25	0.225	65.97	-0.363
174.25	0.285	-59.02	-0.212			154.21	-1.209	66.04	-0.023			154.23	0.225	65.99	-0.363
174.23	0.285	-59	-0.212			154.19	-1.209	66.06	-0.023			154.21	0.225	66	-0.363
174.22	0.285	-58.99	-0.212			154.18	-1.209	66.07	-0.023			154.2	0.225	66.02	-0.363
174.2	0.285	-58.97	-0.212			154.16	-1.21	66.09	-0.023			154.18	0.225	66.04	-0.363
174.18	0.285	-58.95	-0.212			154.14	-1.21	66.11	-0.023			154.16	0.225	66.05	-0.363
174.17	0.285	-58.94	-0.212			154.13	-1.21	66.12	-0.023			154.15	0.225	66.07	-0.363
174.15	0.285	-58.92	-0.212			154.11	-1.21	66.14	-0.023			154.13	0.225	66.09	-0.363
174.13	0.285	-58.9	-0.212			154.09	-1.21	66.16	-0.023			154.11	0.225	66.1	-0.363
174.12	0.285	-58.89	-0.212			154.08	-1.21	66.17	-0.023			154.1	0.225	66.12	-0.363
174.1	0.285	-58.87	-0.212			154.06	-1.21	66.19	-0.023			154.08	0.225	66.14	-0.363
174.08	0.285	-58.85	-0.212			154.04	-1.21	66.21	-0.024			154.06	0.225	66.15	-0.363
174.07	0.285	-58.84	-0.212			154.03	-1.21	66.22	-0.024			154.05	0.225	66.17	-0.363
174.05	0.285	-58.82	-0.212			154.01	-1.21	66.24	-0.024			154.03	0.225	66.19	-0.363
174.03	0.285	-58.8	-0.212			153.99	-1.21	66.26	-0.024			154.01	0.225	66.2	-0.363
174.02	0.285	-58.79	-0.212			153.98	-1.21	66.27	-0.024			154	0.225	66.22	-0.363
174	0.285	-58.77	-0.212			153.96	-1.21	66.29	-0.024			153.98	0.225	66.24	-0.363
173.98	0.285	-58.75	-0.212			153.94	-1.211	66.31	-0.024			153.96	0.225	66.25	-0.363
173.97	0.285	-58.74	-0.212			153.93	-1.211	66.32	-0.024			153.95	0.225	66.27	-0.364
173.95	0.285	-58.72	-0.212			153.91	-1.211	66.34	-0.024			153.93	0.225	66.29	-0.364
173.93	0.285	-58.7	-0.212			153.89	-1.211	66.36	-0.025			153.91	0.225	66.3	-0.364
173.92	0.285	-58.69	-0.212			153.88	-1.211	66.37	-0.025			153.9	0.225	66.32	-0.364
173.9	0.285	-58.67	-0.212			153.86	-1.211	66.39	-0.025			153.88	0.225	66.34	-0.364
173.88	0.285	-58.65	-0.212			153.84	-1.211	66.41	-0.025			153.86	0.225	66.35	-0.364
173.87	0.285	-58.64	-0.212			153.83	-1.211	66.42	-0.025			153.85	0.225	66.37	-0.364
173.85	0.285	-58.62	-0.212			153.81	-1.211	66.44	-0.025			153.83	0.225	66.39	-0.364
173.83	0.285	-58.6	-0.212			153.79	-1.211	66.46	-0.025			153.81	0.225	66.4	-0.364
173.82	0.285	-58.59	-0.212			153.78	-1.212	66.47	-0.025			153.8	0.225	66.42	-0.364
173.8	0.285	-58.57	-0.212			153.76	-1.212	66.49	-0.025			153.78	0.225	66.44	-0.364
173.78	0.285	-58.55	-0.212			153.74	-1.212	66.51	-0.025			153.76	0.225	66.45	-0.364
173.77	0.285	-58.54	-0.212			153.73	-1.212	66.52	-0.025			153.75	0.225	66.47	-0.364
173.75	0.285	-58.52	-0.212			153.71	-1.212	66.54	-0.025			153.73	0.225	66.49	-0.364
173.73	0.285	-58.5	-0.212			153.69	-1.212	66.56	-0.025			153.71	0.225	66.5	-0.364
173.72	0.285	-58.49	-0.212			153.68	-1.212	66.57	-0.025			153.7	0.225	66.52	-0.364
173.7	0.285	-58.47	-0.212			153.66	-1.212	66.59	-0.025			153.68	0.225	66.54	-0.364
173.68	0.285	-58.45	-0.212			153.64	-1.212	66.61	-0.025			153.66	0.225	66.55	-0.364
173.67	0.285	-58.44	-0.212			153.63	-1.212	66.62	-0.025			153.65	0.225	66.57	-0.364
173.65	0.285	-58.42	-0.212			153.61	-1.212	66.64	-0.025			153.63	0.225	66.59	-0.364
173.63	0.285	-58.4	-0.212			153.59	-1.212	66.66	-0.026			153.61	0.225	66.6	-0.364
173.62	0.285	-58.39	-0.212			153.58	-1.213	66.67	-0.026			153.6	0.225	66.62	-0.365
173.6	0.285	-58.37	-0.212			153.56	-1.213	66.69	-0.026			153.58	0.225	66.64	-0.365
173.58	0.285	-58.35	-0.212			153.54	-1.213	66.71	-0.026			153.56	0.225	66.65	-0.365
173.57	0.285	-58.34	-0.212			153.53	-1.213	66.72	-0.026			153.55	0.225	66.67	-0.365
173.55	0.285	-58.32	-0.212			153.51	-1.213	66.74	-0.026			153.53	0.225	66.69	-0.365
173.53	0.285	-58.3	-0.212			153.49	-1.213	66.76	-0.026			153.51	0.225	66.7	-0.365
173.52	0.285	-58.29	-0.212			153.48	-1.213	66.77	-0.026			153.5	0.225	66.72	-0.365
173.5	0.285	-58.27	-0.212			153.46	-1.213	66.79	-0.027			153.48	0.225	66.74	-0.365
173.48	0.285	-58.25	-0.212			153.44	-1.213	66.81	-0.027			153.46	0.225	66.75	-0.365
173.47	0.285	-58.24	-0.212			153.43	-1.213	66.82	-0.027			153.45	0.225	66.77	-0.365
173.45	0.285	-58.22	-0.212			153.41	-1.213	66.84	-0.027			153.43	0.225	66.79	-0.365
173.43	0.285	-58.21	-0.212			153.39	-1.213	66.86	-0.027			153.41	0.225	66.8	-0.365
173.42	0.285	-58.19	-0.212			153.38	-1.213	66.87	-0.027			153.4	0.225	66.82	-0.365
173.4	0.285	-58.17	-0.212			153.36	-1.213	66.89	-0.027			153.38	0.224	66.84	-0.365
173.38	0.285	-58.16	-0.212			153.34	-1.213	66.91	-0.027			153.36	0.224	66.85	-0.365
173.37	0.285	-58.14	-0.212			153.33	-1.213	66.92	-0.027			153.35	0.224	66.87	-0.365
173.35	0.285	-58.12	-0.212			153.31	-1.214	66.94	-0.027			153.33	0.224	66.89	-0.365
173.34	0.285	-58.11	-0.212			153.29	-1.214	66.96	-0.027			153.31	0.224	66.9	-0.365
173.32	0.285	-58.09	-0.212			153.28	-1.214	66.97	-0.027			153.3	0.224	66.92	-0.365
173.3	0.285	-58.07	-0.212			153.26	-1.214	66.99	-0.027			153.28	0.224	66.94	-0.366
173.28	0.285	-58.06	-0.212			153.24	-1.214	67.01	-0.027			153.26	0.224	66.95	-0.366
173.27	0.285	-58.04	-0.212			153.23	-1.214	67.02	-0.027			153.25	0.224	66.97	-0.366
173.25	0.285	-58.02	-0.212			153.21	-1.214	67.04	-0.027			153.23	0.224	66.99	-0.366
173.23	0.285	-58.01	-0.212			153.19	-1.214	67.06	-0.027			153.21	0.224	67	-0.366
173.22	0.285	-57.99	-0.212			153.18	-1.215	67.07	-0.027			153.2	0.224	67.02	-0.366
173.2	0.285	-57.97	-0.212			153.16	-1.215	67.09	-0.028			153.18	0.224	67.04	-0.366
173.19	0.285	-57.96	-0.212			153.14	-1.215	67.11	-0.028			153.16	0.224	67.05	-0.366
173.17	0.285	-57.94	-0.212			153.13	-1.215	67.12	-0.028			153.15	0.224	67.07	-0.366
173.15	0.285	-57.92	-0.212			153.11	-1.215	67.14	-0.028			153.13	0.224	67.09	-0.366
173.13	0.285	-57.91	-0.212			153.1	-1.215	67.16	-0.028			153.11	0.224	67.1	-0.366
173.12	0.285	-57.89	-0.212			153.08	-1.215	67.17	-0.028			153.1	0.224	67.12	-0.366
173.1	0.285	-57.87	-0.212			153.06	-1.215	67.19	-0.028			153.08	0.224	67.14	-0.366
173.09	0.285	-57.86	-0.212			153.04	-1.215	67.21	-0.028			153.06	0.224	67.15	-0.366
173.07	0.285	-57.84	-0.212			153.03	-1.215	67.22	-0.028			153.05	0.224	67.17	-0.366
173.05	0.285	-57.82	-0.212			153.01	-1.216	67.24	-0.028			153.03	0.224	67.19	-0.366
173.03	0.285	-57.81	-0.212			152.99	-1.216	67.26	-0.028			153.01	0.224	67.2	-0.366
173.02	0.285	-57.79	-0.212			152.98	-1.216	67.27	-0.028			153	0.224	67.22	-0.366
173	0.285	-57.77	-0.212			152.96	-1.216	67.29	-0.028			152.98	0.224	67.24	-0.366
172.99	0.285	-57.76	-0.212			152.95	-1.216	67.31	-0.028			152.96	0.224	67.25	-0.367
172.97	0.285	-57.74	-0.212			152.93	-1.216	67.32	-0.028			152.95	0.224	67.27	-0.367
172.95	0.285	-57.72	-0.212			152.91	-1.216	67.34	-0.028			152.93	0.224	67.29	-0.367
172.94	0.285	-57.71	-0.212			152.9	-1.216	67.36	-0.028			152.91	0.224	67.3	-0.367
172.92	0.285	-57.69	-0.212			152.88	-1.217	67.37	-0.028			152.9	0.224	67.32	-0.367
172.9	0.285	-57.67	-0.212			152.86	-1.217	67.39	-0.029			152.88	0.224	67.34	-0.367
172.89	0.285	-57.66	-0.212			152.84	-1.217	67.41	-0.029			152.86	0.224	67.35	-0.367
172.87	0.285	-57.64	-0.212			152.83	-1.217	67.42	-0.029			152.85	0.224	67.37	-0.367
172.85	0.285	-57.62	-0.212			152.81	-1.217	67.44	-0.029			152.83	0.224	67.39	-0.367
172.84	0.285	-57.61	-0.212			152.8	-1.217	67.46	-0.029			152.81	0.224	67.4	-0.367
172.82	0.285	-57.59	-0.212			152.78	-1.217	67.47	-0.029			152.8	0.224	67.42	-0.367
172.8	0.285	-57.57	-0.212			152.76	-1.217	67.49	-0.029			152.78	0.224	67.44	-0.367
172.79	0.285	-57.56	-0.212			152.75	-1.217	67.51	-0.029			152.76	0.224	67.45	-0.367
172.77	0.285	-57.54	-0.212			152.73	-1.217	67.52	-0.029			152.75	0.224	67.47	-0.367
172.75	0.285	-57.52	-0.212			152.71	-1.217	67.54	-0.029			152.73	0.224	67.49	-0.367
172.74	0.285	-57.51	-0.212			152.7	-1.217	67.56	-0.029			152.71	0.224	67.5	-0.367
172.72	0.285	-57.49	-0.212			152.68	-1.217	67.57	-0.029			152.7	0.224	67.52	-0.367
172.7	0.285	-57.47	-0.212			152.66	-1.218	67.59	-0.03			152.68	0.224	67.54	-0.367
172.69	0.285	-57.46	-0.212			152.65	-1.218	67.61	-0.03			152.67	0.224	67.55	-0.368
172.67	0.285	-57.44	-0.212			152.63	-1.218	67.62	-0.03			152.65	0.224	67.57	-0.368
172.65	0.285	-57.42	-0.212			152.61	-1.218	67.64	-0.03			152.63	0.224	67.59	-0.368
172.64	0.285	-57.41	-0.212			152.6	-1.218	67.66	-0.03			152.62	0.224	67.6	-0.368
172.62	0.285	-57.39	-0.212			152.58	-1.218	67.67	-0.03			152.6	0.224	67.62	-0.368
172.6	0.285	-57.38	-0.212			152.56	-1.218	67.69	-0.03			152.58	0.224	67.64	-0.368
172.59	0.285	-57.36	-0.212			152.55	-1.218	67.71	-0.03			152.56	0.224	67.65	-0.368
172.57	0.285	-57.34	-0.212			152.53	-1.218	67.72	-0.03			152.55	0.224	67.67	-0.368
172.55	0.285	-57.32	-0.212			152.51	-1.218	67.74	-0.03			152.53	0.224	67.69	-0.368
172.54	0.285	-57.31	-0.212			152.5	-1.218	67.76	-0.03			152.52	0.224	67.7	-0.368
172.52	0.285	-57.29	-0.212			152.48	-1.218	67.77	-0.03			152.5	0.224	67.72	-0.368
172.5	0.285	-57.27	-0.212			152.46	-1.218	67.79	-0.03			152.48	0.224	67.74	-0.368
172.49	0.285	-57.26	-0.212			152.45	-1.219	67.81	-0.03			152.47	0.224	67.75	-0.368
172.47	0.285	-57.24	-0.212			152.43	-1.219	67.82	-0.03			152.45	0.224	67.77	-0.368
172.45	0.285	-57.23	-0.212			152.41	-1.219	67.84	-0.03			152.43	0.224	67.79	-0.368
172.44	0.285	-57.21	-0.212			152.4	-1.219	67.86	-0.03			152.42	0.224	67.8	-0.368
172.42	0.285	-57.19	-0.212			152.38	-1.219	67.87	-0.03			152.4	0.224	67.82	-0.368
172.4	0.285	-57.18	-0.212			152.36	-1.219	67.89	-0.03			152.38	0.224	67.84	-0.368
172.39	0.285	-57.16	-0.212			152.35	-1.219	67.91	-0.03			152.37	0.224	67.85	-0.368
172.37	0.285	-57.14	-0.212			152.33	-1.219	67.92	-0.03			152.35	0.224	67.87	-0.369
172.35	0.285	-57.13	-0.212			152.31	-1.219	67.94	-0.03			152.33	0.224	67.89	-0.369
172.34	0.285	-57.11	-0.212			152.29	-1.219	67.96	-0.03			152.32	0.224	67.9	-0.369
172.32	0.285	-57.09	-0.212			152.28	-1.219	67.97	-0.031			152.3	0.224	67.92	-0.369
172.3	0.285	-57.08	-0.212			152.26	-1.22	67.99	-0.031			152.28	0.224	67.94	-0.369
172.29	0.285	-57.06	-0.212			152.25	-1.22	68.01	-0.031			152.26	0.224	67.95	-0.369
172.27	0.285	-57.04	-0.212			152.23	-1.22	68.02	-0.031			152.25	0.224	67.97	-0.369
172.25	0.285	-57.02	-0.212			152.21	-1.22	68.04	-0.031			152.23	0.224	67.99	-0.369
172.24	0.285	-57.01	-0.212			152.2	-1.22	68.06	-0.031			152.21	0.224	68	-0.369
172.22	0.285	-56.99	-0.212			152.18	-1.22	68.07	-0.031			152.2	0.224	68.02	-0.369
172.2	0.285	-56.98	-0.212			152.16	-1.22	68.09	-0.031			152.18	0.224	68.04	-0.369
172.19	0.285	-56.96	-0.212			152.15	-1.22	68.11	-0.031			152.17	0.224	68.05	-0.369
172.17	0.285	-56.94	-0.212			152.13	-1.22	68.12	-0.031			152.15	0.224	68.07	-0.369
172.15	0.285	-56.93	-0.212			152.11	-1.22	68.14	-0.031			152.13	0.224	68.09	-0.369
172.14	0.285	-56.91	-0.212			152.1	-1.221	68.16	-0.031			152.11	0.224	68.1	-0.369
172.12	0.285	-56.89	-0.212			152.08	-1.221	68.17	-0.031			152.1	0.224	68.12	-0.369
172.1	0.285	-56.88	-0.212			152.06	-1.221	68.19	-0.031			152.08	0.224	68.14	-0.369
172.09	0.285	-56.86	-0.212			152.05	-1.221	68.21	-0.032			152.07	0.224	68.15	-0.369
172.07	0.285	-56.84	-0.212			152.03	-1.221	68.22	-0.032			152.05	0.224	68.17	-0.37
172.05	0.285	-56.82	-0.212			152.01	-1.221	68.24	-0.032			152.03	0.224	68.19	-0.37
172.04	0.285	-56.81	-0.212			152	-1.221	68.26	-0.032			152.02	0.224	68.2	-0.37
172.02	0.285	-56.79	-0.212			151.98	-1.221	68.27	-0.032			152	0.224	68.22	-0.37
172	0.285	-56.78	-0.212			151.96	-1.221	68.29	-0.032			151.98	0.223	68.24	-0.37
171.99	0.285	-56.76	-0.212			151.95	-1.221	68.31	-0.032			151.97	0.223	68.25	-0.37
171.97	0.285	-56.74	-0.212			151.93	-1.221	68.32	-0.032			151.95	0.223	68.27	-0.37
171.95	0.285	-56.73	-0.212			151.91	-1.221	68.34	-0.032			151.93	0.223	68.29	-0.37
171.94	0.285	-56.71	-0.212			151.9	-1.221	68.36	-0.032			151.92	0.223	68.3	-0.37
171.92	0.285	-56.69	-0.212			151.88	-1.221	68.37	-0.033			151.9	0.223	68.32	-0.37
171.9	0.285	-56.68	-0.212			151.86	-1.222	68.39	-0.033			151.88	0.223	68.34	-0.37
171.89	0.285	-56.66	-0.212			151.85	-1.222	68.41	-0.033			151.87	0.223	68.35	-0.37
171.87	0.285	-56.64	-0.212			151.83	-1.222	68.42	-0.033			151.85	0.223	68.37	-0.37
171.85	0.285	-56.63	-0.212			151.81	-1.222	68.44	-0.033			151.83	0.223	68.39	-0.37
171.84	0.285	-56.61	-0.212			151.8	-1.222	68.46	-0.033			151.82	0.223	68.4	-0.37
171.82	0.285	-56.59	-0.212			151.78	-1.222	68.47	-0.033			151.8	0.223	68.42	-0.37
171.8	0.285	-56.58	-0.212			151.76	-1.222	68.49	-0.033			151.78	0.223	68.44	-0.37
171.79	0.285	-56.56	-0.212			151.75	-1.222	68.51	-0.033			151.77	0.223	68.45	-0.37
171.77	0.285	-56.54	-0.212			151.73	-1.222	68.52	-0.033			151.75	0.223	68.47	-0.37
171.75	0.285	-56.53	-0.211			151.71	-1.222	68.54	-0.033			151.73	0.223	68.49	-0.371
171.74	0.285	-56.51	-0.211			151.7	-1.222	68.56	-0.033			151.72	0.223	68.5	-0.371
171.72	0.285	-56.49	-0.211			151.68	-1.222	68.57	-0.033			151.7	0.223	68.52	-0.371
171.7	0.285	-56.48	-0.211			151.66	-1.222	68.59	-0.033			151.68	0.223	68.54	-0.371
171.69	0.285	-56.46	-0.211			151.65	-1.223	68.61	-0.034			151.67	0.223	68.55	-0.371
171.67	0.285	-56.44	-0.211			151.63	-1.223	68.62	-0.034			151.65	0.223	68.57	-0.371
171.65	0.285	-56.43	-0.211			151.61	-1.223	68.64	-0.034			151.63	0.223	68.59	-0.371
171.64	0.285	-56.41	-0.211			151.6	-1.223	68.66	-0.034			151.62	0.223	68.6	-0.371
171.62	0.285	-56.39	-0.211			151.58	-1.223	68.68	-0.034			151.6	0.223	68.62	-0.371
171.6	0.285	-56.38	-0.211			151.56	-1.223	68.69	-0.034			151.58	0.223	68.64	-0.371
171.59	0.285	-56.36	-0.211			151.55	-1.223	68.71	-0.034			151.57	0.223	68.65	-0.371
171.57	0.285	-56.34	-0.211			151.53	-1.223	68.72	-0.034			151.55	0.223	68.67	-0.371
171.55	0.285	-56.33	-0.211			151.51	-1.224	68.74	-0.034			151.53	0.223	68.69	-0.371
171.54	0.285	-56.31	-0.211			151.5	-1.224	68.76	-0.034			151.52	0.223	68.7	-0.371
171.52	0.285	-56.29	-0.211			151.48	-1.224	68.77	-0.034			151.5	0.223	68.72	-0.371
171.5	0.285	-56.28	-0.211			151.46	-1.224	68.79	-0.034			151.48	0.223	68.74	-0.371
171.49	0.285	-56.26	-0.211			151.45	-1.224	68.81	-0.034			151.47	0.223	68.75	-0.371
171.47	0.285	-56.24	-0.211			151.43	-1.224	68.82	-0.034			151.45	0.223	68.77	-0.371
171.45	0.285	-56.23	-0.211			151.41	-1.224	68.84	-0.035			151.43	0.223	68.79	-0.371
171.44	0.285	-56.21	-0.211			151.4	-1.224	68.86	-0.035			151.42	0.223	68.8	-0.372
171.42	0.285	-56.19	-0.211			151.38	-1.224	68.87	-0.035			151.4	0.223	68.82	-0.372
171.4	0.285	-56.18	-0.211			151.36	-1.224	68.89	-0.035			151.38	0.223	68.84	-0.372
171.39	0.285	-56.16	-0.211			151.35	-1.225	68.91	-0.035			151.37	0.223	68.85	-0.372
171.37	0.285	-56.14	-0.211			151.33	-1.225	68.92	-0.035			151.35	0.223	68.87	-0.372
171.35	0.285	-56.13	-0.211			151.31	-1.225	68.94	-0.035			151.33	0.223	68.89	-0.372
171.34	0.285	-56.11	-0.211			151.3	-1.225	68.96	-0.035			151.32	0.223	68.9	-0.372
171.32	0.285	-56.09	-0.211			151.28	-1.225	68.97	-0.035			151.3	0.223	68.92	-0.372
171.3	0.285	-56.08	-0.211			151.26	-1.225	68.99	-0.035			151.28	0.223	68.94	-0.372
171.29	0.285	-56.06	-0.211			151.25	-1.225	69.01	-0.035			151.27	0.223	68.95	-0.372
171.27	0.285	-56.04	-0.211			151.23	-1.225	69.02	-0.035			151.25	0.223	68.97	-0.372
171.25	0.285	-56.03	-0.211			151.21	-1.225	69.04	-0.035			151.23	0.223	68.99	-0.372
171.24	0.285	-56.01	-0.211			151.2	-1.225	69.06	-0.035			151.22	0.223	69	-0.372
171.22	0.285	-55.99	-0.211			151.18	-1.226	69.07	-0.035			151.2	0.223	69.02	-0.372
171.2	0.285	-55.98	-0.211			151.16	-1.226	69.09	-0.035			151.18	0.223	69.04	-0.372
171.19	0.285	-55.96	-0.211			151.15	-1.226	69.11	-0.035			151.17	0.223	69.05	-0.372
171.17	0.285	-55.94	-0.211			151.13	-1.226	69.12	-0.035			151.15	0.223	69.07	-0.372
171.15	0.285	-55.93	-0.211			151.11	-1.226	69.14	-0.035			151.13	0.223	69.09	-0.372
171.14	0.285	-55.91	-0.211			151.1	-1.226	69.16	-0.036			151.12	0.223	69.1	-0.372
171.12	0.285	-55.89	-0.211			151.08	-1.226	69.17	-0.036			151.1	0.223	69.12	-0.373
171.1	0.285	-55.88	-0.211			151.06	-1.226	69.19	-0.036			151.08	0.223	69.14	-0.373
171.09	0.285	-55.86	-0.211			151.05	-1.226	69.21	-0.036			151.07	0.223	69.15	-0.373
171.07	0.285	-55.84	-0.211			151.03	-1.226	69.22	-0.036			151.05	0.223	69.17	-0.373
171.05	0.285	-55.83	-0.211			151.01	-1.226	69.24	-0.036			151.03	0.223	69.19	-0.373
171.04	0.285	-55.81	-0.211			151	-1.226	69.26	-0.036			151.02	0.223	69.2	-0.373
171.02	0.285	-55.79	-0.211			150.98	-1.226	69.27	-0.036			151	0.223	69.22	-0.373
171	0.285	-55.78	-0.211			150.96	-1.227	69.29	-0.036			150.98	0.223	69.24	-0.373
170.99	0.285	-55.76	-0.211			150.95	-1.227	69.31	-0.036			150.97	0.223	69.25	-0.373
170.97	0.285	-55.74	-0.211			150.93	-1.227	69.32	-0.036			150.95	0.223	69.27	-0.373
170.95	0.285	-55.73	-0.211			150.91	-1.227	69.34	-0.036			150.93	0.223	69.29	-0.373
170.94	0.285	-55.71	-0.211			150.9	-1.227	69.36	-0.036			150.92	0.223	69.3	-0.373
170.92	0.285	-55.7	-0.211			150.88	-1.227	69.37	-0.036			150.9	0.223	69.32	-0.373
170.9	0.285	-55.68	-0.211			150.86	-1.227	69.39	-0.037			150.88	0.223	69.34	-0.373
170.89	0.285	-55.66	-0.211			150.85	-1.227	69.41	-0.037			150.87	0.223	69.35	-0.373
170.87	0.285	-55.65	-0.211			150.83	-1.227	69.42	-0.037			150.85	0.223	69.37	-0.373
170.86	0.285	-55.63	-0.211			150.81	-1.227	69.44	-0.037			150.83	0.223	69.39	-0.373
170.84	0.285	-55.61	-0.211			150.8	-1.227	69.46	-0.037			150.82	0.223	69.4	-0.373
170.82	0.285	-55.59	-0.211			150.78	-1.227	69.47	-0.037			150.8	0.223	69.42	-0.374
170.81	0.285	-55.58	-0.211			150.76	-1.227	69.49	-0.037			150.78	0.222	69.44	-0.374
170.79	0.285	-55.56	-0.211			150.75	-1.228	69.51	-0.037			150.77	0.222	69.45	-0.374
170.77	0.285	-55.54	-0.211			150.73	-1.228	69.52	-0.037			150.75	0.222	69.47	-0.374
170.75	0.285	-55.53	-0.211			150.71	-1.228	69.54	-0.037			150.73	0.222	69.49	-0.374
170.74	0.285	-55.51	-0.211			150.7	-1.228	69.56	-0.037			150.72	0.222	69.5	-0.374
170.72	0.285	-55.49	-0.211			150.68	-1.228	69.57	-0.037			150.7	0.222	69.52	-0.374
170.7	0.285	-55.48	-0.211			150.66	-1.228	69.59	-0.037			150.68	0.222	69.54	-0.374
170.69	0.285	-55.46	-0.211			150.65	-1.228	69.61	-0.037			150.67	0.222	69.55	-0.374
170.67	0.285	-55.45	-0.211			150.63	-1.228	69.62	-0.037			150.65	0.222	69.57	-0.374
170.65	0.285	-55.43	-0.211			150.61	-1.228	69.64	-0.037			150.63	0.222	69.59	-0.374
170.64	0.285	-55.41	-0.211			150.6	-1.228	69.66	-0.037			150.62	0.222	69.6	-0.374
170.62	0.285	-55.4	-0.211			150.58	-1.228	69.68	-0.037			150.6	0.222	69.62	-0.374
170.61	0.285	-55.38	-0.211			150.56	-1.228	69.69	-0.038			150.58	0.222	69.64	-0.374
170.59	0.285	-55.36	-0.211			150.55	-1.228	69.71	-0.038			150.57	0.222	69.65	-0.374
170.57	0.285	-55.35	-0.211			150.53	-1.228	69.72	-0.038			150.55	0.222	69.67	-0.374
170.56	0.285	-55.33	-0.211			150.51	-1.228	69.74	-0.038			150.53	0.222	69.69	-0.374
170.54	0.285	-55.31	-0.211			150.5	-1.228	69.76	-0.038			150.52	0.222	69.7	-0.375
170.52	0.285	-55.29	-0.211			150.48	-1.228	69.77	-0.038			150.5	0.222	69.72	-0.375
170.51	0.285	-55.28	-0.211			150.46	-1.228	69.79	-0.038			150.48	0.222	69.74	-0.375
170.49	0.285	-55.26	-0.211			150.45	-1.228	69.81	-0.038			150.47	0.222	69.75	-0.375
170.47	0.285	-55.24	-0.211			150.43	-1.228	69.82	-0.038			150.45	0.222	69.77	-0.375
170.45	0.285	-55.23	-0.211			150.41	-1.228	69.84	-0.038			150.43	0.222	69.79	-0.375
170.44	0.285	-55.21	-0.211			150.4	-1.228	69.86	-0.038			150.42	0.222	69.8	-0.375
170.42	0.285	-55.2	-0.211			150.38	-1.229	69.88	-0.038			150.4	0.222	69.82	-0.375
170.41	0.285	-55.18	-0.211			150.36	-1.229	69.89	-0.038			150.38	0.222	69.84	-0.375
170.39	0.285	-55.16	-0.211			150.35	-1.229	69.91	-0.038			150.37	0.222	69.85	-0.375
170.37	0.285	-55.15	-0.211			150.33	-1.229	69.93	-0.038			150.35	0.222	69.87	-0.375
170.35	0.285	-55.13	-0.211			150.31	-1.229	69.94	-0.038			150.33	0.222	69.89	-0.375
170.34	0.285	-55.11	-0.211			150.3	-1.229	69.96	-0.038			150.32	0.222	69.9	-0.375
170.32	0.285	-55.09	-0.211			150.28	-1.229	69.97	-0.039			150.3	0.222	69.92	-0.375
170.3	0.285	-55.08	-0.211			150.26	-1.229	69.99	-0.039			150.28	0.222	69.94	-0.375
170.29	0.285	-55.06	-0.211			150.25	-1.23	70.01	-0.039			150.27	0.222	69.95	-0.375
170.27	0.285	-55.05	-0.211			150.23	-1.23	70.03	-0.039			150.25	0.222	69.97	-0.375
170.26	0.285	-55.03	-0.211			150.21	-1.23	70.04	-0.039			150.23	0.222	69.99	-0.375
170.24	0.285	-55.01	-0.211			150.2	-1.23	70.06	-0.039			150.22	0.222	70	-0.375
170.22	0.285	-55	-0.211			150.18	-1.23	70.08	-0.039			150.2	0.222	70.02	-0.376
170.21	0.285	-54.98	-0.211			150.16	-1.23	70.09	-0.039			150.18	0.222	70.04	-0.376
170.19	0.285	-54.96	-0.211			150.15	-1.23	70.11	-0.039			150.17	0.222	70.05	-0.376
170.17	0.285	-54.95	-0.211			150.13	-1.23	70.13	-0.039			150.15	0.222	70.07	-0.376
170.16	0.285	-54.93	-0.211			150.11	-1.23	70.14	-0.039			150.13	0.222	70.09	-0.376
170.14	0.285	-54.91	-0.211			150.1	-1.23	70.16	-0.04			150.12	0.222	70.1	-0.376
170.12	0.285	-54.9	-0.211			150.08	-1.23	70.18	-0.04			150.1	0.222	70.12	-0.376
170.11	0.285	-54.88	-0.211			150.06	-1.23	70.19	-0.04			150.08	0.222	70.14	-0.376
170.09	0.285	-54.86	-0.211			150.05	-1.23	70.21	-0.04			150.07	0.222	70.15	-0.376
170.07	0.285	-54.85	-0.211			150.03	-1.23	70.23	-0.04			150.05	0.222	70.17	-0.376
170.06	0.285	-54.83	-0.211			150.01	-1.23	70.24	-0.04			150.03	0.222	70.19	-0.376
170.04	0.285	-54.81	-0.211			150	-1.23	70.26	-0.04			150.02	0.222	70.2	-0.376
170.02	0.285	-54.79	-0.211			149.98	-1.231	70.28	-0.041			150	0.222	70.22	-0.376
170.01	0.285	-54.78	-0.211			149.96	-1.231	70.29	-0.041			149.98	0.222	70.24	-0.376
169.99	0.285	-54.76	-0.211			149.95	-1.231	70.31	-0.041			149.97	0.222	70.25	-0.376
169.97	0.285	-54.75	-0.211			149.93	-1.231	70.32	-0.041			149.95	0.222	70.27	-0.376
169.96	0.285	-54.73	-0.211			149.91	-1.231	70.34	-0.041			149.93	0.222	70.29	-0.377
169.94	0.285	-54.71	-0.211			149.9	-1.231	70.36	-0.041			149.92	0.222	70.3	-0.377
169.92	0.285	-54.7	-0.211			149.88	-1.231	70.38	-0.041			149.9	0.222	70.32	-0.377
169.91	0.285	-54.68	-0.211			149.86	-1.231	70.39	-0.041			149.88	0.222	70.34	-0.377
169.89	0.285	-54.66	-0.211			149.85	-1.231	70.41	-0.041			149.87	0.222	70.35	-0.377
169.87	0.285	-54.65	-0.211			149.83	-1.231	70.43	-0.041			149.85	0.222	70.37	-0.377
169.86	0.285	-54.63	-0.211			149.81	-1.231	70.44	-0.041			149.83	0.222	70.39	-0.377
169.84	0.285	-54.61	-0.211			149.8	-1.231	70.46	-0.041			149.82	0.222	70.4	-0.377
169.82	0.285	-54.6	-0.211			149.78	-1.231	70.47	-0.041			149.8	0.222	70.42	-0.377
169.81	0.285	-54.58	-0.211			149.76	-1.231	70.49	-0.041			149.78	0.222	70.44	-0.377
169.79	0.285	-54.56	-0.211			149.75	-1.231	70.51	-0.041			149.77	0.222	70.45	-0.377
169.77	0.285	-54.55	-0.211			149.73	-1.232	70.53	-0.041			149.75	0.222	70.47	-0.377
169.76	0.285	-54.53	-0.211			149.71	-1.232	70.54	-0.042			149.73	0.222	70.49	-0.377
169.74	0.285	-54.51	-0.211			149.7	-1.232	70.56	-0.042			149.72	0.222	70.5	-0.377
169.72	0.285	-54.5	-0.211			149.68	-1.232	70.58	-0.042			149.7	0.222	70.52	-0.377
169.71	0.285	-54.48	-0.211			149.66	-1.232	70.59	-0.042			149.68	0.222	70.54	-0.377
169.69	0.285	-54.46	-0.211			149.65	-1.232	70.61	-0.042			149.67	0.222	70.55	-0.377
169.67	0.285	-54.45	-0.211			149.63	-1.232	70.62	-0.042			149.65	0.222	70.57	-0.377
169.66	0.285	-54.43	-0.211			149.61	-1.232	70.64	-0.042			149.63	0.222	70.59	-0.378
169.64	0.285	-54.41	-0.211			149.6	-1.232	70.66	-0.042			149.62	0.222	70.6	-0.378
169.62	0.285	-54.39	-0.211			149.58	-1.232	70.68	-0.042			149.6	0.222	70.62	-0.378
169.61	0.285	-54.38	-0.211			149.56	-1.232	70.69	-0.042			149.58	0.222	70.64	-0.378
169.59	0.285	-54.36	-0.211			149.55	-1.233	70.71	-0.042			149.57	0.222	70.65	-0.378
169.57	0.285	-54.35	-0.211			149.53	-1.233	70.73	-0.042			149.55	0.222	70.67	-0.378
169.56	0.285	-54.33	-0.211			149.51	-1.233	70.74	-0.042			149.53	0.222	70.69	-0.378
169.54	0.285	-54.31	-0.211			149.5	-1.233	70.76	-0.042			149.52	0.222	70.7	-0.378
169.52	0.285	-54.3	-0.211			149.48	-1.233	70.78	-0.043			149.5	0.222	70.72	-0.378
169.51	0.285	-54.28	-0.211			149.46	-1.233	70.79	-0.043			149.49	0.222	70.74	-0.378
169.49	0.285	-54.26	-0.211			149.45	-1.233	70.81	-0.043			149.47	0.222	70.75	-0.378
169.47	0.285	-54.25	-0.211			149.43	-1.233	70.82	-0.043			149.45	0.222	70.77	-0.378
169.46	0.285	-54.23	-0.211			149.41	-1.233	70.84	-0.043			149.44	0.221	70.79	-0.378
169.44	0.285	-54.21	-0.211			149.4	-1.234	70.86	-0.043			149.42	0.221	70.8	-0.378
169.42	0.285	-54.2	-0.211			149.38	-1.234	70.88	-0.043			149.4	0.221	70.82	-0.378
169.41	0.285	-54.18	-0.211			149.36	-1.234	70.89	-0.043			149.38	0.221	70.84	-0.378
169.39	0.285	-54.16	-0.211			149.35	-1.234	70.91	-0.043			149.37	0.221	70.85	-0.378
169.37	0.285	-54.15	-0.211			149.33	-1.234	70.93	-0.044			149.35	0.221	70.87	-0.379
169.36	0.285	-54.13	-0.211			149.31	-1.234	70.94	-0.044			149.33	0.221	70.89	-0.379
169.34	0.285	-54.11	-0.211			149.3	-1.234	70.96	-0.044			149.32	0.221	70.9	-0.379
169.32	0.285	-54.1	-0.211			149.28	-1.234	70.97	-0.044			149.3	0.221	70.92	-0.379
169.31	0.285	-54.08	-0.211			149.26	-1.234	70.99	-0.044			149.29	0.221	70.94	-0.379
169.29	0.285	-54.06	-0.211			149.25	-1.234	71.01	-0.044			149.27	0.221	70.95	-0.379
169.27	0.285	-54.05	-0.211			149.23	-1.234	71.03	-0.044			149.25	0.221	70.97	-0.379
169.26	0.285	-54.03	-0.211			149.21	-1.234	71.04	-0.045			149.24	0.221	70.99	-0.379
169.24	0.285	-54.01	-0.211			149.2	-1.235	71.06	-0.045			149.22	0.221	71	-0.379
169.22	0.285	-54	-0.211			149.18	-1.235	71.07	-0.045			149.2	0.221	71.02	-0.379
169.21	0.285	-53.98	-0.211			149.16	-1.235	71.09	-0.045			149.19	0.221	71.04	-0.379
169.19	0.285	-53.96	-0.211			149.15	-1.235	71.11	-0.045			149.17	0.221	71.05	-0.379
169.17	0.285	-53.95	-0.211			149.13	-1.235	71.13	-0.045			149.15	0.221	71.07	-0.379
169.16	0.285	-53.93	-0.211			149.11	-1.235	71.14	-0.045			149.14	0.221	71.09	-0.379
169.14	0.285	-53.91	-0.211			149.1	-1.235	71.16	-0.045			149.12	0.221	71.1	-0.379
169.12	0.285	-53.9	-0.211			149.08	-1.235	71.18	-0.045			149.1	0.221	71.12	-0.379
169.11	0.285	-53.88	-0.211			149.06	-1.235	71.19	-0.045			149.09	0.221	71.14	-0.379
169.09	0.285	-53.86	-0.211			149.05	-1.235	71.21	-0.045			149.07	0.221	71.15	-0.379
169.07	0.285	-53.85	-0.211			149.03	-1.235	71.23	-0.046			149.05	0.221	71.17	-0.38
169.06	0.285	-53.83	-0.211			149.01	-1.235	71.24	-0.046			149.04	0.221	71.19	-0.38
169.04	0.285	-53.81	-0.211			149	-1.236	71.26	-0.046			149.02	0.221	71.2	-0.38
169.02	0.285	-53.8	-0.211			148.98	-1.236	71.27	-0.046			149	0.221	71.22	-0.38
169.01	0.285	-53.78	-0.211			148.96	-1.236	71.29	-0.046			148.99	0.221	71.24	-0.38
168.99	0.285	-53.76	-0.211			148.95	-1.236	71.31	-0.046			148.97	0.221	71.25	-0.38
168.97	0.285	-53.75	-0.211			148.93	-1.236	71.33	-0.046			148.95	0.221	71.27	-0.38
168.96	0.285	-53.73	-0.211			148.91	-1.236	71.34	-0.046			148.94	0.221	71.29	-0.38
168.94	0.285	-53.71	-0.211			148.9	-1.236	71.36	-0.047			148.92	0.221	71.3	-0.38
168.92	0.285	-53.7	-0.211			148.88	-1.236	71.38	-0.047			148.9	0.221	71.32	-0.38
168.91	0.285	-53.68	-0.211			148.86	-1.236	71.39	-0.047			148.89	0.221	71.34	-0.38
168.89	0.285	-53.66	-0.211			148.85	-1.236	71.41	-0.047			148.87	0.221	71.35	-0.38
168.87	0.285	-53.65	-0.211			148.83	-1.236	71.42	-0.047			148.85	0.221	71.37	-0.38
168.86	0.285	-53.63	-0.211			148.81	-1.237	71.44	-0.047			148.84	0.221	71.39	-0.38
168.84	0.285	-53.61	-0.211			148.8	-1.237	71.46	-0.047			148.82	0.221	71.4	-0.38
168.82	0.285	-53.6	-0.211			148.78	-1.237	71.48	-0.047			148.8	0.221	71.42	-0.38
168.81	0.285	-53.58	-0.211			148.76	-1.237	71.49	-0.047			148.78	0.221	71.44	-0.38
168.79	0.285	-53.56	-0.211			148.75	-1.237	71.51	-0.047			148.77	0.221	71.45	-0.38
168.77	0.285	-53.55	-0.211			148.73	-1.237	71.52	-0.047			148.75	0.221	71.47	-0.38
168.76	0.285	-53.53	-0.211			148.71	-1.237	71.54	-0.047			148.74	0.221	71.49	-0.38
168.74	0.285	-53.51	-0.211			148.7	-1.237	71.56	-0.048			148.72	0.221	71.5	-0.381
168.72	0.285	-53.5	-0.211			148.68	-1.237	71.58	-0.048			148.7	0.221	71.52	-0.381
168.71	0.285	-53.48	-0.211			148.66	-1.237	71.59	-0.048			148.69	0.221	71.54	-0.381
168.69	0.285	-53.46	-0.211			148.65	-1.237	71.61	-0.048			148.67	0.221	71.55	-0.381
168.67	0.285	-53.45	-0.211			148.63	-1.237	71.63	-0.048			148.65	0.221	71.57	-0.381
168.66	0.285	-53.43	-0.211			148.61	-1.237	71.64	-0.048			148.64	0.221	71.59	-0.381
168.64	0.285	-53.41	-0.211			148.6	-1.237	71.66	-0.048			148.62	0.221	71.6	-0.381
168.62	0.285	-53.4	-0.211			148.58	-1.237	71.67	-0.048			148.6	0.221	71.62	-0.381
168.61	0.285	-53.38	-0.211			148.56	-1.237	71.69	-0.048			148.59	0.221	71.64	-0.381
168.59	0.285	-53.36	-0.211			148.55	-1.237	71.71	-0.049			148.57	0.221	71.65	-0.381
168.57	0.285	-53.35	-0.211			148.53	-1.237	71.73	-0.049			148.55	0.221	71.67	-0.381
168.56	0.285	-53.33	-0.211			148.51	-1.237	71.74	-0.049			148.54	0.221	71.69	-0.381
168.54	0.285	-53.31	-0.211			148.5	-1.237	71.76	-0.049			148.52	0.221	71.7	-0.381
168.52	0.285	-53.3	-0.211			148.48	-1.237	71.78	-0.049			148.5	0.221	71.72	-0.381
168.51	0.285	-53.28	-0.211			148.46	-1.237	71.79	-0.049			148.49	0.221	71.74	-0.381
168.49	0.285	-53.26	-0.211			148.45	-1.238	71.81	-0.05			148.47	0.221	71.75	-0.381
168.47	0.285	-53.25	-0.211			148.43	-1.238	71.83	-0.05			148.45	0.221	71.77	-0.382
168.46	0.285	-53.23	-0.211			148.42	-1.238	71.84	-0.05			148.44	0.221	71.79	-0.382
168.44	0.285	-53.21	-0.211			148.4	-1.238	71.86	-0.05			148.42	0.221	71.8	-0.382
168.42	0.285	-53.19	-0.211			148.38	-1.238	71.88	-0.05			148.4	0.221	71.82	-0.382
168.41	0.285	-53.18	-0.211			148.36	-1.238	71.89	-0.05			148.39	0.221	71.84	-0.382
168.39	0.285	-53.16	-0.211			148.35	-1.238	71.91	-0.05			148.37	0.221	71.85	-0.382
168.37	0.285	-53.15	-0.211			148.33	-1.238	71.93	-0.05			148.35	0.221	71.87	-0.382
168.36	0.285	-53.13	-0.211			148.31	-1.238	71.94	-0.051			148.34	0.221	71.89	-0.382
168.34	0.285	-53.11	-0.211			148.3	-1.238	71.96	-0.051			148.32	0.221	71.9	-0.382
168.32	0.285	-53.1	-0.211			148.28	-1.238	71.97	-0.051			148.3	0.221	71.92	-0.382
168.31	0.285	-53.08	-0.211			148.27	-1.238	71.99	-0.051			148.29	0.221	71.94	-0.382
168.29	0.285	-53.06	-0.211			148.25	-1.238	72.01	-0.051			148.27	0.221	71.95	-0.382
168.27	0.285	-53.05	-0.211			148.23	-1.238	72.03	-0.051			148.25	0.221	71.97	-0.382
168.26	0.285	-53.03	-0.211			148.22	-1.239	72.04	-0.052			148.24	0.221	71.99	-0.382
168.24	0.285	-53.01	-0.211			148.2	-1.239	72.06	-0.052			148.22	0.221	72	-0.382
168.22	0.285	-53	-0.211			148.18	-1.239	72.08	-0.052			148.2	0.221	72.02	-0.382
168.21	0.285	-52.98	-0.211			148.16	-1.239	72.09	-0.052			148.19	0.221	72.04	-0.382
168.19	0.285	-52.96	-0.211			148.15	-1.239	72.11	-0.052			148.17	0.221	72.05	-0.383
168.17	0.285	-52.95	-0.211			148.13	-1.239	72.13	-0.052			148.15	0.221	72.07	-0.383
168.16	0.285	-52.93	-0.211			148.12	-1.239	72.14	-0.052			148.14	0.221	72.09	-0.383
168.14	0.285	-52.91	-0.211			148.1	-1.239	72.16	-0.052			148.12	0.221	72.1	-0.383
168.13	0.285	-52.9	-0.211			148.08	-1.239	72.18	-0.052			148.1	0.221	72.12	-0.383
168.11	0.285	-52.88	-0.211			148.07	-1.239	72.19	-0.052			148.09	0.221	72.14	-0.383
168.09	0.285	-52.86	-0.211			148.05	-1.239	72.21	-0.052			148.07	0.22	72.15	-0.383
168.07	0.285	-52.85	-0.211			148.03	-1.239	72.23	-0.052			148.05	0.22	72.17	-0.383
168.06	0.285	-52.83	-0.211			148.02	-1.239	72.24	-0.052			148.04	0.22	72.19	-0.383
168.04	0.285	-52.81	-0.211			148	-1.239	72.26	-0.053			148.02	0.22	72.2	-0.383
168.02	0.285	-52.8	-0.211			147.98	-1.239	72.28	-0.053			148	0.22	72.22	-0.383
168.01	0.285	-52.78	-0.211			147.96	-1.239	72.29	-0.053			147.99	0.22	72.24	-0.383
167.99	0.285	-52.76	-0.211			147.95	-1.239	72.31	-0.053			147.97	0.22	72.25	-0.383
167.98	0.285	-52.75	-0.211			147.93	-1.24	72.33	-0.053			147.95	0.22	72.27	-0.383
167.96	0.285	-52.73	-0.211			147.92	-1.24	72.34	-0.053			147.94	0.22	72.29	-0.383
167.94	0.285	-52.71	-0.211			147.9	-1.24	72.36	-0.053			147.92	0.22	72.3	-0.383
167.93	0.285	-52.7	-0.211			147.88	-1.24	72.38	-0.053			147.9	0.22	72.32	-0.383
167.91	0.285	-52.68	-0.211			147.87	-1.24	72.39	-0.053			147.89	0.22	72.34	-0.383
167.89	0.285	-52.66	-0.211			147.85	-1.24	72.41	-0.053			147.87	0.22	72.35	-0.384
167.88	0.285	-52.65	-0.211			147.83	-1.24	72.43	-0.054			147.85	0.22	72.37	-0.384
167.86	0.285	-52.63	-0.211			147.82	-1.24	72.44	-0.054			147.84	0.22	72.39	-0.384
167.84	0.285	-52.61	-0.211			147.8	-1.24	72.46	-0.054			147.82	0.22	72.4	-0.384
167.83	0.285	-52.6	-0.211			147.78	-1.24	72.48	-0.054			147.8	0.22	72.42	-0.384
167.81	0.285	-52.58	-0.21			147.77	-1.24	72.49	-0.054			147.79	0.22	72.44	-0.384
167.79	0.285	-52.56	-0.21			147.75	-1.24	72.51	-0.054			147.77	0.22	72.45	-0.384
167.78	0.285	-52.55	-0.21			147.73	-1.24	72.53	-0.054			147.75	0.22	72.47	-0.384
167.76	0.285	-52.53	-0.21			147.72	-1.24	72.54	-0.055			147.74	0.22	72.49	-0.384
167.74	0.285	-52.51	-0.21			147.7	-1.24	72.56	-0.055			147.72	0.22	72.5	-0.384
167.73	0.285	-52.5	-0.21			147.68	-1.24	72.58	-0.055			147.7	0.22	72.52	-0.384
167.71	0.285	-52.48	-0.21			147.67	-1.24	72.59	-0.055			147.69	0.22	72.54	-0.384
167.69	0.285	-52.46	-0.21			147.65	-1.24	72.61	-0.055			147.67	0.22	72.55	-0.384
167.68	0.285	-52.45	-0.21			147.63	-1.24	72.63	-0.055			147.65	0.22	72.57	-0.384
167.66	0.285	-52.43	-0.21			147.62	-1.24	72.64	-0.055			147.64	0.22	72.59	-0.384
167.64	0.285	-52.41	-0.21			147.6	-1.24	72.66	-0.055			147.62	0.22	72.6	-0.384
167.63	0.285	-52.4	-0.21			147.58	-1.24	72.68	-0.055			147.6	0.22	72.62	-0.384
167.61	0.285	-52.38	-0.21			147.57	-1.24	72.69	-0.055			147.59	0.22	72.64	-0.385
167.59	0.285	-52.36	-0.21			147.55	-1.24	72.71	-0.056			147.57	0.22	72.65	-0.385
167.58	0.285	-52.35	-0.21			147.53	-1.241	72.73	-0.056			147.55	0.22	72.67	-0.385
[truncated: 15,369 more rows]

## Sheet: WAXS
	LLDPE				iPP			vertical shift	PE_iPP_MB			vertical shift		.5PE+.5PP
2theta	Qvector_A	Intensity	Uncertain		Qvector_A	Intensity	Uncertain		Qvector_A	Intensity	Uncertainty
9.33281	1.32329	0.139769	0.00605181		1.32329	0.259767	0.0112537	0.359767	1.32329	0.13138	0.00567467	0.33138		0.199768
1.00129	1.32822	0.142595	0.003463		1.32822	0.222479	0.00491598	0.322479	1.32822	0.12895	0.00312193	0.32895		0.182537
1.01642	1.33315	0.14475	0.00270757		1.33315	0.184837	0.00310364	0.284837	1.33315	0.126809	0.00237393	0.326809		0.164793
1.03236	1.33808	0.147019	0.00243179		1.33808	0.158725	0.00244163	0.258725	1.33808	0.124781	0.00205064	0.324781		0.152872
1.04761	1.34301	0.149191	0.00189607		1.34301	0.138929	0.00168494	0.238929	1.34301	0.122619	0.00155074	0.322619		0.14406
1.06371	1.34794	0.151483	0.00172582		1.34794	0.126342	0.00139523	0.226342	1.34794	0.120998	0.00137408	0.320998		0.138912
1.08316	1.35286	0.154253	0.00156697		1.35286	0.117874	0.00118372	0.217874	1.35286	0.119595	0.00121259	0.319595		0.136064
1.09682	1.35779	0.156198	0.00153		1.35779	0.111691	0.00108176	0.211691	1.35779	0.118666	0.00115778	0.318666		0.133945
1.11178	1.36272	0.158327	0.00146315		1.36272	0.107817	0.000990345	0.207817	1.36272	0.117628	0.0010778	0.317628		0.133072
1.12576	1.36765	0.160319	0.00140448		1.36765	0.10508	0.000910289	0.20508	1.36765	0.1174	0.00101594	0.3174		0.1327
1.13418	1.37258	0.161518	0.00131895		1.37258	0.102707	0.000831044	0.202707	1.37258	0.117189	0.000950289	0.317189		0.132112
1.14942	1.37751	0.163687	0.00130509		1.37751	0.101208	0.000800043	0.201208	1.37751	0.117368	0.000928406	0.317368		0.132448
1.15935	1.38243	0.165102	0.00140698		1.38243	0.100417	0.000845853	0.200417	1.38243	0.117584	0.000993991	0.317584		0.132759
1.16534	1.38736	0.165954	0.00111475		1.38736	0.0997554	0.000659887	0.199755	1.38736	0.117306	0.000778887	0.317306		0.132855
1.17421	1.39229	0.167217	0.00112874		1.39229	0.0994589	0.000663409	0.199459	1.39229	0.117797	0.000785789	0.317797		0.133338
1.17976	1.39722	0.168007	0.00111718		1.39722	0.0991708	0.000651651	0.199171	1.39722	0.118018	0.000775025	0.318018		0.133589
1.18585	1.40215	0.168874	0.0010905		1.40215	0.0990634	0.000633746	0.199063	1.40215	0.118079	0.000750002	0.318079		0.133969
1.18852	1.40708	0.169255	0.00105042		1.40708	0.0988758	0.000605155	0.198876	1.40708	0.118533	0.000722437	0.318533		0.134065
1.19459	1.41201	0.170119	0.00104287		1.41201	0.0987868	0.000597504	0.198787	1.41201	0.119069	0.000721137	0.319069		0.134453
1.20252	1.41693	0.171248	0.0010405		1.41693	0.0983648	0.000590124	0.198365	1.41693	0.119705	0.000712669	0.319705		0.134806
1.20677	1.42186	0.171854	0.000994711		1.42186	0.0981256	0.000559885	0.198126	1.42186	0.120183	0.000684342	0.320183		0.13499
1.20924	1.42679	0.172205	0.00108879		1.42679	0.0978495	0.000611302	0.197849	1.42679	0.120726	0.000750624	0.320726		0.135027
1.21426	1.43172	0.17292	0.00103639		1.43172	0.0974744	0.000575695	0.197474	1.43172	0.121926	0.000722246	0.321926		0.135197
1.22544	1.43665	0.174511	0.000975802		1.43665	0.0974623	0.000532189	0.197462	1.43665	0.123091	0.000679298	0.323091		0.135987
1.23475	1.44158	0.175837	0.000982672		1.44158	0.0971997	0.000528506	0.1972	1.44158	0.124638	0.000688208	0.324638		0.136518
1.24922	1.4465	0.177897	0.000999394		1.4465	0.0969707	0.000540077	0.196971	1.4465	0.126315	0.000698525	0.326315		0.137434
1.27077	1.45143	0.180966	0.0010202		1.45143	0.0970376	0.000539865	0.197038	1.45143	0.129118	0.000715903	0.329118		0.139002
1.29214	1.45636	0.184008	0.00106378		1.45636	0.0981598	0.000558348	0.19816	1.45636	0.133568	0.000758002	0.333568		0.141084
1.32655	1.46129	0.188908	0.00108853		1.46129	0.101741	0.000575783	0.201741	1.46129	0.138571	0.000788308	0.338571		0.145325
1.3718	1.46622	0.19535	0.00107543		1.46622	0.108873	0.000554049	0.208873	1.46622	0.144683	0.000786011	0.344683		0.152112
1.43743	1.47115	0.204695	0.00115308		1.47115	0.122081	0.000577982	0.222081	1.47115	0.15291	0.000856273	0.35291		0.163388
1.5195	1.47608	0.216379	0.00127933		1.47608	0.140726	0.00066964	0.240726	1.47608	0.162266	0.00095413	0.362266		0.178552
1.63802	1.481	0.233252	0.00121478		1.481	0.165764	0.000661449	0.265764	1.481	0.174227	0.000904945	0.374227		0.199508
1.79522	1.48593	0.25563	0.00138458		1.48593	0.194604	0.000965965	0.294604	1.48593	0.189556	0.00103838	0.389556		0.225117
2.00161	1.49086	0.285007	0.0013722		1.49086	0.219011	0.00113021	0.319011	1.49086	0.206394	0.00109415	0.406394		0.252009
2.35007	1.49579	0.334599	0.00139399		1.49579	0.235661	0.00134333	0.335661	1.49579	0.225802	0.00120378	0.425802		0.28513
3.02108	1.50072	0.430058	0.00108502		1.50072	0.239446	0.00132756	0.339446	1.50072	0.262508	0.000912831	0.462508		0.334752
4.14499	1.50565	0.589808	0.00212304		1.50565	0.231726	0.00132375	0.331726	1.50565	0.346274	0.00140184	0.546274		0.410767
5.57525	1.51057	0.792765	0.000835636		1.51057	0.217977	0.00118005	0.317977	1.51057	0.494527	0.00275383	0.694527		0.505371
6.74952	1.5155	0.959034	0.00489438		1.5155	0.205088	0.00118636	0.305088	1.5155	0.667477	0.00109303	0.867477		0.582061
7.02177	1.52043	0.997527	0.00578182		1.52043	0.20047	0.00117893	0.30047	1.52043	0.771007	0.00437138	0.971007		0.598999
6.29644	1.52536	0.894925	0.0037608		1.52536	0.207175	0.00118319	0.307175	1.52536	0.747688	0.0038533	0.947688		0.55105
4.95357	1.53029	0.704601	0.00211107		1.53029	0.227499	0.00115826	0.327499	1.53029	0.61232	0.00127509	0.81232		0.46605
3.52682	1.53522	0.501966	0.00260455		1.53522	0.257598	0.00124642	0.357598	1.53522	0.437964	0.00237064	0.637964		0.379782
2.45252	1.54015	0.349178	0.00153255		1.54015	0.289509	0.00158034	0.389509	1.54015	0.303279	0.00124135	0.503279		0.319343
1.76792	1.54507	0.251744	0.000610944		1.54507	0.311566	0.00176284	0.411566	1.54507	0.224822	0.000460445	0.424822		0.281655
1.36667	1.55	0.194621	0.000596701		1.55	0.317292	0.00181371	0.417292	1.55	0.184393	0.000861952	0.384393		0.255956
1.14481	1.55493	0.163031	0.000732881		1.55493	0.303932	0.00163517	0.403932	1.55493	0.163179	0.000829371	0.363179		0.233482
1.01991	1.55986	0.145246	0.000790591		1.55986	0.274719	0.00142413	0.374719	1.55986	0.148931	0.000820724	0.348931		0.209982
0.947114	1.56479	0.13488	0.000733753		1.56479	0.236699	0.00092664	0.336699	1.56479	0.13754	0.000728032	0.33754		0.185789
0.892368	1.56972	0.127084	0.000726153		1.56972	0.196053	0.000637287	0.296053	1.56972	0.127067	0.000710812	0.327067		0.161569
0.853426	1.57464	0.121539	0.000700746		1.57464	0.160115	0.000499926	0.260115	1.57464	0.118551	0.000670804	0.318551		0.140827
0.81846	1.57957	0.11656	0.00063592		1.57957	0.128855	0.000411192	0.228855	1.57957	0.110098	0.000577464	0.310098		0.122708
0.792299	1.5845	0.112834	0.000619666		1.5845	0.104778	0.000410754	0.204778	1.5845	0.103873	0.000554912	0.303873		0.108806
0.773945	1.58943	0.110221	0.000613071		1.58943	0.088189	0.000407648	0.188189	1.58943	0.0980914	0.000535832	0.298091		0.0992048
0.755321	1.59436	0.107568	0.000359887		1.59436	0.0769939	0.000216317	0.176994	1.59436	0.09307	0.000302193	0.29307		0.0922812
0.750547	1.59929	0.106889	0.000613906		1.59929	0.0704991	0.000377906	0.170499	1.59929	0.0903343	0.000508512	0.290334		0.0886939
0.747005	1.60422	0.106384	0.000587209		1.60422	0.0652643	0.000341459	0.165264	1.60422	0.0882465	0.00048322	0.288246		0.0858242
0.746224	1.60914	0.106273	0.000601008		1.60914	0.0621361	0.000332533	0.162136	1.60914	0.086736	0.000479309	0.286736		0.0842045
0.743066	1.61407	0.105823	0.000601575		1.61407	0.059482	0.000320759	0.159482	1.61407	0.0862422	0.000484174	0.286242		0.0826526
0.737584	1.619	0.105043	0.000608926		1.619	0.0573214	0.00031099	0.157321	1.619	0.0856734	0.000486904	0.285673		0.081182
0.729921	1.62393	0.103951	0.000605988		1.62393	0.0555363	0.000307273	0.155536	1.62393	0.0843513	0.000481018	0.284351		0.0797438
0.720749	1.62886	0.102645	0.00055841		1.62886	0.0539053	0.000271971	0.153905	1.62886	0.0829995	0.000441464	0.282999		0.0782753
0.724747	1.63379	0.103215	0.000569378		1.63379	0.0525512	0.000272901	0.152551	1.63379	0.0813992	0.000440948	0.281399		0.0778829
0.746489	1.63871	0.106311	0.000574093		1.63871	0.0510821	0.000265303	0.151082	1.63871	0.0816271	0.000443145	0.281627		0.0786964
0.794733	1.64364	0.113181	0.000611587		1.64364	0.0498959	0.000272894	0.149896	1.64364	0.0857697	0.000460668	0.28577		0.0815383
0.870025	1.64857	0.123903	0.000591819		1.64857	0.0491733	0.000254541	0.149173	1.64857	0.0933044	0.000435487	0.293304		0.086538
0.988092	1.6535	0.140715	0.000648044		1.6535	0.0481011	0.000254906	0.148101	1.6535	0.106389	0.00045239	0.306389		0.0944083
1.13694	1.65843	0.16191	0.000794771		1.65843	0.0472583	0.000256781	0.147258	1.65843	0.123285	0.000577126	0.323285		0.104584
1.29636	1.66336	0.18461	0.000873217		1.66336	0.0467707	0.000243674	0.146771	1.66336	0.142314	0.000643666	0.342314		0.11569
1.4472	1.66829	0.206086	0.00109867		1.66829	0.0460163	0.000249195	0.146016	1.66829	0.159038	0.00084335	0.359038		0.126051
1.55942	1.67321	0.222063	0.00129261		1.67321	0.0456165	0.000245718	0.145616	1.67321	0.170458	0.000989517	0.370458		0.13384
1.62071	1.67814	0.230788	0.00127634		1.67814	0.0453163	0.000229122	0.145316	1.67814	0.174762	0.000964644	0.374762		0.138052
1.60721	1.68307	0.228866	0.00130398		1.68307	0.0451027	0.00023349	0.145103	1.68307	0.170602	0.00095594	0.370602		0.136984
1.52346	1.688	0.216944	0.00113017		1.688	0.0450783	0.000220411	0.145078	1.688	0.158168	0.000786533	0.358168		0.131011
1.39291	1.69293	0.198357	0.00107615		1.69293	0.0452474	0.000237656	0.145247	1.69293	0.141264	0.000725005	0.341264		0.121802
1.23979	1.69786	0.176556	0.000858464		1.69786	0.0461868	0.000238856	0.146187	1.69786	0.123147	0.000544453	0.323147		0.111371
1.08002	1.70278	0.153806	0.000705808		1.70278	0.0472467	0.000246984	0.147247	1.70278	0.105676	0.000444194	0.305676		0.100526
0.932958	1.70771	0.132864	0.000597471		1.70771	0.0487823	0.000253597	0.148782	1.70771	0.0908301	0.000399482	0.29083		0.0908233
0.806686	1.71264	0.114883	0.000512227		1.71264	0.0500813	0.000268237	0.150081	1.71264	0.0794766	0.000383267	0.279477		0.0824822
0.698054	1.71757	0.0994132	0.000477872		1.71757	0.0508326	0.000278755	0.150833	1.71757	0.0713665	0.000370298	0.271366		0.0751229
0.609191	1.7225	0.0867583	0.000406276		1.7225	0.0511602	0.000276278	0.15116	1.7225	0.0653923	0.000336165	0.265392		0.0689592
0.540378	1.72743	0.0769586	0.000353992		1.72743	0.0505979	0.00025654	0.150598	1.72743	0.0612741	0.000299063	0.261274		0.0637782
0.486462	1.73236	0.0692803	0.000355717		1.73236	0.0492263	0.000266563	0.149226	1.73236	0.0585094	0.000306902	0.258509		0.0592533
0.445828	1.73728	0.0634935	0.000307544		1.73728	0.0479456	0.000239539	0.147946	1.73728	0.0565066	0.000277688	0.256507		0.0557195
0.414028	1.74221	0.0589647	0.000310483		1.74221	0.0465686	0.000247997	0.146569	1.74221	0.0548011	0.000280379	0.254801		0.0527666
0.396079	1.74714	0.0564084	0.000301421		1.74714	0.0455446	0.000238045	0.145545	1.74714	0.0535304	0.000276541	0.25353		0.0509765
0.375753	1.75207	0.0535138	0.000268455		1.75207	0.0445031	0.000219436	0.144503	1.75207	0.0526576	0.000265461	0.252658		0.0490084
0.360999	1.757	0.0514125	0.000261214		1.757	0.0442066	0.000222207	0.144207	1.757	0.0521323	0.000260172	0.252132		0.0478096
0.3487	1.76193	0.0496609	0.000264318		1.76193	0.04474	0.00023245	0.14474	1.76193	0.0518847	0.000280496	0.251885		0.0472005
0.340305	1.76685	0.0484654	0.000257562		1.76685	0.0461558	0.000248637	0.146156	1.76685	0.0519333	0.000276996	0.251933		0.0473106
0.331561	1.77178	0.0472201	0.000260111		1.77178	0.0480659	0.000267266	0.148066	1.77178	0.0520618	0.000291957	0.252062		0.047643
0.323262	1.77671	0.0460381	0.000223289		1.77671	0.051477	0.000240547	0.151477	1.77671	0.0528031	0.000254353	0.252803		0.0487576
0.319493	1.78164	0.0455014	0.000230655		1.78164	0.056882	0.000285851	0.156882	1.78164	0.0536297	0.000283466	0.25363		0.0511917
0.308538	1.78657	0.0439413	0.00021395		1.78657	0.063058	0.000315627	0.163058	1.78657	0.0536609	0.000273199	0.253661		0.0534996
0.298484	1.7915	0.0425094	0.000200799		1.7915	0.0701754	0.000333165	0.170175	1.7915	0.0516053	0.000259527	0.251605		0.0563424
0.295976	1.79643	0.0421522	0.000212273		1.79643	0.077197	0.000415619	0.177197	1.79643	0.0505289	0.000252127	0.250529		0.0596746
0.290363	1.80135	0.0413528	0.000213407		1.80135	0.079212	0.000444358	0.179212	1.80135	0.049016	0.000252433	0.249016		0.0602824
0.285103	1.80628	0.0406037	0.000206508		1.80628	0.0751213	0.00038531	0.175121	1.80628	0.0471689	0.000231977	0.247169		0.0578625
0.280731	1.81121	0.0399811	0.000201131		1.81121	0.0664867	0.000293676	0.166487	1.81121	0.0453503	0.000224292	0.24535		0.0532339
0.27681	1.81614	0.0394227	0.000194081		1.81614	0.0568637	0.000225786	0.156864	1.81614	0.0441689	0.00020682	0.244169		0.0481432
0.273409	1.82107	0.0389383	0.000212983		1.82107	0.0498136	0.00025493	0.149814	1.82107	0.043188	0.000233591	0.243188		0.044376
0.268301	1.826	0.0382108	0.000173716		1.826	0.0443012	0.000186432	0.144301	1.826	0.0422201	0.000199608	0.24222		0.041256
0.265024	1.83092	0.0377441	0.000175133		1.83092	0.0409055	0.000199909	0.140905	1.83092	0.0414586	0.000197933	0.241459		0.0393248
0.260231	1.83585	0.0370615	0.000169237		1.83585	0.0387083	0.000188942	0.138708	1.83585	0.0410673	0.000206943	0.241067		0.0378849
0.257736	1.84078	0.0367062	0.000171682		1.84078	0.0373172	0.000177773	0.137317	1.84078	0.0404019	0.000189314	0.240402		0.0370117
0.252414	1.84571	0.0359483	0.000170121		1.84571	0.0362321	0.000177331	0.136232	1.84571	0.040027	0.000194388	0.240027		0.0360902
0.249897	1.85064	0.0355897	0.000165391		1.85064	0.0355555	0.000166029	0.135555	1.85064	0.03957	0.000185738	0.23957		0.0355726
0.246677	1.85557	0.0351313	0.000159295		1.85557	0.0350045	0.000165823	0.135005	1.85557	0.0390351	0.000180036	0.239035		0.0350679
0.244993	1.8605	0.0348914	0.000168293		1.8605	0.0344488	0.000173516	0.134449	1.8605	0.0386737	0.000182157	0.238674		0.0346701
0.244434	1.86542	0.0348118	0.000156307		1.86542	0.0345995	0.000163015	0.134599	1.86542	0.0382685	0.000177977	0.238268		0.0347056
0.240319	1.87035	0.0342257	0.000165419		1.87035	0.0343181	0.000173617	0.134318	1.87035	0.0381262	0.000174804	0.238126		0.0342719
0.238111	1.87528	0.0339113	0.000175167		1.87528	0.0342729	0.000185553	0.134273	1.87528	0.037696	0.000197129	0.237696		0.0340921
0.235353	1.88021	0.0335184	0.000155084		1.88021	0.034075	0.000160499	0.134075	1.88021	0.0375346	0.000165757	0.237535		0.0337967
0.231759	1.88514	0.0330067	0.00014704		1.88514	0.0341179	0.000158072	0.134118	1.88514	0.0376015	0.000169652	0.237602		0.0335623
0.230428	1.89007	0.032817	0.000147644		1.89007	0.0346519	0.0001709	0.134652	1.89007	0.0378014	0.000159288	0.237801		0.0337345
0.229409	1.89499	0.0326719	0.000152938		1.89499	0.0352703	0.000171675	0.13527	1.89499	0.0376664	0.000168251	0.237666		0.0339711
0.226402	1.89992	0.0322437	0.000144959		1.89992	0.0364014	0.00017142	0.136401	1.89992	0.0375652	0.000167585	0.237565		0.0343226
0.224242	1.90485	0.031936	0.000136902		1.90485	0.0380743	0.000179692	0.138074	1.90485	0.0378984	0.00018214	0.237898		0.0350051
0.222488	1.90978	0.0316862	0.000143041		1.90978	0.0396656	0.000196352	0.139666	1.90978	0.037609	0.00016669	0.237609		0.0356759
0.220612	1.91471	0.0314191	0.000151868		1.91471	0.0402548	0.000219463	0.140255	1.91471	0.0373135	0.000184858	0.237313		0.0358369
0.219395	1.91964	0.0312458	0.000132309		1.91964	0.0400914	0.000200673	0.140091	1.91964	0.0371725	0.000164373	0.237172		0.0356686
0.21635	1.92457	0.0308122	0.000145762		1.92457	0.0391932	0.000208885	0.139193	1.92457	0.0368823	0.000178735	0.236882		0.0350027
0.216613	1.92949	0.0308496	0.000140878		1.92949	0.0386449	0.000216297	0.138645	1.92949	0.036766	0.00018059	0.236766		0.0347473
0.215701	1.93442	0.0307197	0.000133926		1.93442	0.0382611	0.00018899	0.138261	1.93442	0.0364413	0.000168772	0.236441		0.0344904
0.212003	1.93935	0.030193	0.000127713		1.93935	0.0381066	0.000185833	0.138107	1.93935	0.0363314	0.000163908	0.236331		0.0341498
0.211603	1.94428	0.0301361	0.000121076		1.94428	0.0381653	0.000187196	0.138165	1.94428	0.0360655	0.000165607	0.236066		0.0341507
0.210255	1.94921	0.029944	0.000129504		1.94921	0.0383432	0.000190414	0.138343	1.94921	0.0362325	0.000167467	0.236233		0.0341436
0.207854	1.95414	0.0296021	0.000127945		1.95414	0.0389138	0.000199495	0.138914	1.95414	0.0359289	0.000171985	0.235929		0.034258
0.206563	1.95906	0.0294183	0.000133289		1.95906	0.0393116	0.000195845	0.139312	1.95906	0.0362314	0.00016165	0.236231		0.0343649
0.206373	1.96399	0.0293912	0.00012085		1.96399	0.0399219	0.000202122	0.139922	1.96399	0.0361143	0.00017138	0.236114		0.0346565
0.204323	1.96892	0.0290993	0.000130151		1.96892	0.0401861	0.000210131	0.140186	1.96892	0.0362867	0.000165634	0.236287		0.0346427
0.203797	1.97385	0.0290243	0.000134284		1.97385	0.0407854	0.000219148	0.140785	1.97385	0.0366056	0.000184144	0.236606		0.0349048
0.202798	1.97878	0.028882	0.000118276		1.97878	0.04156	0.000213604	0.14156	1.97878	0.0371213	0.00017919	0.237121		0.035221
0.200754	1.98371	0.028591	0.000139294		1.98371	0.042846	0.000237424	0.142846	1.98371	0.0377621	0.000201528	0.237762		0.0357185
0.200117	1.98864	0.0285003	0.000125572		1.98864	0.0454554	0.000231824	0.145455	1.98864	0.0385951	0.000190396	0.238595		0.0369778
0.200367	1.99356	0.0285359	0.000127517		1.99356	0.0490707	0.000237551	0.149071	1.99356	0.0398012	0.000193968	0.239801		0.0388033
0.199422	1.99849	0.0284013	0.000121844		1.99849	0.0536816	0.000261275	0.153682	1.99849	0.0401142	0.000193506	0.240114		0.0410414
0.19898	2.00342	0.0283384	0.000117828		2.00342	0.0581131	0.000291519	0.158113	2.00342	0.0404221	0.000186892	0.240422		0.0432257
0.196934	2.00835	0.0280469	0.00011959		2.00835	0.0607571	0.000328095	0.160757	2.00835	0.0406158	0.000200627	0.240616		0.044402
0.196653	2.01328	0.0280069	0.000119519		2.01328	0.0615248	0.00034002	0.161525	2.01328	0.0400447	0.000198371	0.240045		0.0447658
0.19555	2.01821	0.0278498	0.000121161		2.01821	0.0606578	0.000333123	0.160658	2.01821	0.0394958	0.000192143	0.239496		0.0442538
0.195389	2.02313	0.0278269	0.000121288		2.02313	0.0596172	0.000320658	0.159617	2.02313	0.0390542	0.000189645	0.239054		0.043722
0.195505	2.02806	0.0278434	0.000120148		2.02806	0.0582246	0.000319701	0.158225	2.02806	0.0385248	0.000183566	0.238525		0.043034
0.195731	2.03299	0.0278757	0.000107288		2.03299	0.057329	0.000307186	0.157329	2.03299	0.0382558	0.000183076	0.238256		0.0426023
0.195072	2.03792	0.0277818	0.000127503		2.03792	0.0559511	0.000320843	0.155951	2.03792	0.0375347	0.000185337	0.237535		0.0418665
0.194356	2.04285	0.0276798	0.00012146		2.04285	0.0549177	0.000310208	0.154918	2.04285	0.0374072	0.000185741	0.237407		0.0412987
0.195392	2.04778	0.0278274	0.000109606		2.04778	0.0535903	0.000279876	0.15359	2.04778	0.037352	0.000174015	0.237352		0.0407088
0.196388	2.05271	0.0279691	0.00011942		2.05271	0.0523064	0.000275649	0.152306	2.05271	0.0367548	0.000163174	0.236755		0.0401378
0.195959	2.05763	0.0279081	0.000107994		2.05763	0.0501813	0.000261458	0.150181	2.05763	0.0363744	0.000164112	0.236374		0.0390447
0.196361	2.06256	0.0279653	0.000114174		2.06256	0.04832	0.000252154	0.14832	2.06256	0.0362835	0.000175791	0.236284		0.0381427
0.197695	2.06749	0.0281553	0.000114406		2.06749	0.0461243	0.000239288	0.146124	2.06749	0.0358502	0.000146869	0.23585		0.0371398
0.200232	2.07242	0.0285167	0.000125717		2.07242	0.0441528	0.000226078	0.144153	2.07242	0.0359592	0.000266218	0.235959		0.0363347
0.204858	2.07735	0.0291755	0.000125637		2.07735	0.0418979	0.000212268	0.141898	2.07735	0.0355831	0.000169045	0.235583		0.0355367
0.212976	2.08228	0.0303316	0.000131754		2.08228	0.0402165	0.000203684	0.140217	2.08228	0.0357928	0.00017163	0.235793		0.0352741
0.223257	2.0872	0.0317958	0.000144056		2.0872	0.038698	0.000203234	0.138698	2.0872	0.0363295	0.000169293	0.236329		0.0352469
0.23372	2.09213	0.0332859	0.000154118		2.09213	0.0373074	0.000187284	0.137307	2.09213	0.0375924	0.000182437	0.237592		0.0352967
0.243495	2.09706	0.034678	0.000171409		2.09706	0.0361958	0.000177127	0.136196	2.09706	0.0385595	0.000183607	0.238559		0.0354369
0.251123	2.10199	0.0357644	0.000193214		2.10199	0.035285	0.000177478	0.135285	2.10199	0.0387171	0.000202716	0.238717		0.0355247
0.25166	2.10692	0.0358409	0.000159375		2.10692	0.03449	0.000159745	0.13449	2.10692	0.0388676	0.000175766	0.238868		0.0351654
0.247751	2.11185	0.0352842	0.000158285		2.11185	0.033671	0.000169915	0.133671	2.11185	0.0379024	0.000177244	0.237902		0.0344776
0.238083	2.11678	0.0339073	0.000156362		2.11678	0.0327648	0.000163086	0.132765	2.11678	0.0368128	0.00017231	0.236813		0.033336
0.228394	2.1217	0.0325274	0.000149511		2.1217	0.0324228	0.000153212	0.132423	2.1217	0.0352193	0.00015348	0.235219		0.0324751
0.216713	2.12663	0.0308639	0.000136746		2.12663	0.031764	0.000150786	0.131764	2.12663	0.0336261	0.00015619	0.233626		0.0313139
0.207707	2.13156	0.0295813	0.000132818		2.13156	0.0314468	0.000153948	0.131447	2.13156	0.0324298	0.000137965	0.23243		0.030514
0.200216	2.13649	0.0285144	0.000114537		2.13649	0.0313529	0.00014102	0.131353	2.13649	0.0314824	0.000139641	0.231482		0.0299337
0.192371	2.14142	0.0273971	0.000100146		2.14142	0.0309282	0.000150783	0.130928	2.14142	0.030986	0.000122415	0.230986		0.0291626
0.189325	2.14635	0.0269633	0.000118629		2.14635	0.0309216	0.000153892	0.130922	2.14635	0.0308235	0.00013679	0.230823		0.0289425
0.185457	2.15127	0.0264125	0.000109781		2.15127	0.0306788	0.000146971	0.130679	2.15127	0.0303653	0.000130315	0.230365		0.0285456
0.18244	2.1562	0.0259827	0.00010663		2.1562	0.0306421	0.000147636	0.130642	2.1562	0.0302529	0.000139791	0.230253		0.0283124
0.182586	2.16113	0.0260036	0.000114344		2.16113	0.0306026	0.000148806	0.130603	2.16113	0.0301828	0.000130626	0.230183		0.0283031
0.180278	2.16606	0.0256749	9.48867e-05		2.16606	0.0304639	0.000137103	0.130464	2.16606	0.0301286	0.000122355	0.230129		0.0280694
0.180062	2.17099	0.025644	0.000102866		2.17099	0.0304809	0.000142449	0.130481	2.17099	0.0299912	0.000129243	0.229991		0.0280625
0.178378	2.17592	0.0254043	9.36855e-05		2.17592	0.0305938	0.000140577	0.130594	2.17592	0.0299867	0.000123404	0.229987		0.0279991
0.177933	2.18085	0.0253409	0.00010214		2.18085	0.0303156	0.000144546	0.130316	2.18085	0.0296709	0.000124434	0.229671		0.0278282
0.17777	2.18577	0.0253177	9.02246e-05		2.18577	0.0305697	0.00013777	0.13057	2.18577	0.0297521	0.000121576	0.229752		0.0279437
0.178241	2.1907	0.0253847	0.000105819		2.1907	0.0304701	0.000150066	0.13047	2.1907	0.0297142	0.000125069	0.229714		0.0279274
0.176342	2.19563	0.0251143	9.10343e-05		2.19563	0.0305305	0.000143484	0.130531	2.19563	0.0295668	0.000126257	0.229567		0.0278224
0.178709	2.20056	0.0254513	0.000101736		2.20056	0.0306792	0.000145823	0.130679	2.20056	0.0298829	0.0001322	0.229883		0.0280652
0.176303	2.20549	0.0251088	9.59692e-05		2.20549	0.0306052	0.00015145	0.130605	2.20549	0.0296645	0.000130955	0.229665		0.027857
0.176623	2.21042	0.0251543	0.000103184		2.21042	0.030656	0.000154909	0.130656	2.21042	0.0296838	0.000135132	0.229684		0.0279052
0.176571	2.21534	0.0251469	9.82793e-05		2.21534	0.0308027	0.000150608	0.130803	2.21534	0.0296644	0.000121067	0.229664		0.0279748
0.176826	2.22027	0.0251832	0.000118023		2.22027	0.0309642	0.000167734	0.130964	2.22027	0.0297446	0.000132526	0.229745		0.0280737
0.176286	2.2252	0.0251064	9.42457e-05		2.2252	0.0309212	0.000144398	0.130921	2.2252	0.0297037	0.000114283	0.229704		0.0280138
0.175981	2.23013	0.0250629	8.97731e-05		2.23013	0.0309177	0.000140106	0.130918	2.23013	0.0296227	0.000126927	0.229623		0.0279903
0.17526	2.23506	0.0249602	9.79334e-05		2.23506	0.0309618	0.000138081	0.130962	2.23506	0.0296289	0.000119707	0.229629		0.027961
0.17544	2.23999	0.0249859	9.85889e-05		2.23999	0.0312852	0.000153566	0.131285	2.23999	0.0295852	0.000127149	0.229585		0.0281356
0.176006	2.24492	0.0250664	9.11692e-05		2.24492	0.0313264	0.000143942	0.131326	2.24492	0.0297972	0.000124282	0.229797		0.0281964
0.174441	2.24984	0.0248436	9.56506e-05		2.24984	0.0313959	0.000145089	0.131396	2.24984	0.0296615	0.000123771	0.229662		0.0281198
0.174533	2.25477	0.0248566	0.000100591		2.25477	0.0317396	0.000151731	0.13174	2.25477	0.0297062	0.000130173	0.229706		0.0282981
0.176955	2.2597	0.0252016	0.000102234		2.2597	0.0320562	0.000161087	0.132056	2.2597	0.0296984	0.00012619	0.229698		0.0286289
0.176313	2.26463	0.0251102	9.94954e-05		2.26463	0.0323159	0.000155823	0.132316	2.26463	0.0299493	0.000127167	0.229949		0.028713
0.175082	2.26956	0.0249348	9.36177e-05		2.26956	0.0324515	0.0001612	0.132451	2.26956	0.0300599	0.000136135	0.23006		0.0286931
0.17497	2.27449	0.0249189	9.92818e-05		2.27449	0.032818	0.000165736	0.132818	2.27449	0.03005	0.000139408	0.23005		0.0288684
0.176972	2.27942	0.0252041	0.0001004		2.27942	0.0334281	0.000167615	0.133428	2.27942	0.0301802	0.000132518	0.23018		0.0293161
0.176428	2.28434	0.0251265	0.000105067		2.28434	0.0336674	0.000175559	0.133667	2.28434	0.0301696	0.000146267	0.23017		0.029397
0.176526	2.28927	0.0251405	9.88456e-05		2.28927	0.0341476	0.000163923	0.134148	2.28927	0.0304726	0.000139469	0.230473		0.029644
0.176029	2.2942	0.0250698	0.00010181		2.2942	0.0343076	0.000177375	0.134308	2.2942	0.0302464	0.000135536	0.230246		0.0296887
0.176025	2.29913	0.0250691	9.72281e-05		2.29913	0.0346965	0.000167053	0.134697	2.29913	0.0305829	0.000136233	0.230583		0.0298828
0.175605	2.30406	0.0250093	9.80076e-05		2.30406	0.0350464	0.000174558	0.135046	2.30406	0.0307415	0.000143712	0.230741		0.0300278
0.177416	2.30899	0.0252672	0.000106194		2.30899	0.0355444	0.000174674	0.135544	2.30899	0.0307447	0.000136379	0.230745		0.0304058
0.175633	2.31391	0.0250133	0.000101127		2.31391	0.0355594	0.000177481	0.135559	2.31391	0.0309971	0.000135876	0.230997		0.0302863
0.178077	2.31884	0.0253614	9.17163e-05		2.31884	0.0358751	0.000175742	0.135875	2.31884	0.030847	0.000144868	0.230847		0.0306182
0.17663	2.32377	0.0251553	0.000105383		2.32377	0.0360003	0.00018205	0.136	2.32377	0.0309026	0.000140116	0.230903		0.0305778
0.17775	2.3287	0.0253149	0.000111626		2.3287	0.0361134	0.000189154	0.136113	2.3287	0.0311585	0.000147626	0.231158		0.0307141
0.177295	2.33363	0.02525	0.000106151		2.33363	0.0362758	0.000190466	0.136276	2.33363	0.0311014	0.00015125	0.231101		0.0307629
0.178411	2.33856	0.025409	0.000101858		2.33856	0.0366524	0.000172034	0.136652	2.33856	0.0312102	0.000124999	0.23121		0.0310307
0.176233	2.34349	0.0250988	0.000109768		2.34349	0.0371061	0.000195847	0.137106	2.34349	0.031164	0.000151355	0.231164		0.0311024
0.17807	2.34841	0.0253603	0.000115963		2.34841	0.0372644	0.000197586	0.137264	2.34841	0.0312903	0.000148946	0.23129		0.0313124
0.179489	2.35334	0.0255625	0.000101062		2.35334	0.0377415	0.000187361	0.137741	2.35334	0.0314485	0.000151435	0.231448		0.031652
0.18042	2.35827	0.0256951	0.000109458		2.35827	0.0376518	0.00018868	0.137652	2.35827	0.0312552	0.000146887	0.231255		0.0316734
0.179811	2.3632	0.0256083	0.000102421		2.3632	0.0371904	0.000186028	0.13719	2.3632	0.0311969	0.000139889	0.231197		0.0313994
0.180487	2.36813	0.0257046	0.000100918		2.36813	0.036521	0.000181347	0.136521	2.36813	0.0311477	0.00014196	0.231148		0.0311128
0.179296	2.37306	0.025535	0.000105381		2.37306	0.0357092	0.000174605	0.135709	2.37306	0.0310596	0.00013859	0.23106		0.0306221
0.181896	2.37798	0.0259052	0.00010482		2.37798	0.0351961	0.000180398	0.135196	2.37798	0.0310228	0.000133596	0.231023		0.0305507
0.180742	2.38291	0.0257409	0.00010242		2.38291	0.0344796	0.000167136	0.13448	2.38291	0.0308343	0.000136032	0.230834		0.0301102
0.181268	2.38784	0.0258159	0.000111996		2.38784	0.0341919	0.000170897	0.134192	2.38784	0.0311625	0.000141214	0.231162		0.0300039
0.181799	2.39277	0.0258915	0.00010169		2.39277	0.0341871	0.000169201	0.134187	2.39277	0.0308774	0.000135529	0.230877		0.0300393
0.182072	2.3977	0.0259303	0.000112813		2.3977	0.0340401	0.000169589	0.13404	2.3977	0.0307432	0.000145294	0.230743		0.0299852
0.183784	2.40263	0.0261741	0.000106805		2.40263	0.033941	0.000168108	0.133941	2.40263	0.0310627	0.000145361	0.231063		0.0300576
0.184338	2.40756	0.026253	0.000111439		2.40756	0.0339856	0.000170692	0.133986	2.40756	0.0311779	0.000138509	0.231178		0.0301193
0.186629	2.41248	0.0265793	0.000107662		2.41248	0.0340494	0.00016523	0.134049	2.41248	0.0312829	0.00014425	0.231283		0.0303144
0.186886	2.41741	0.026616	0.000121992		2.41741	0.0339529	0.000180752	0.133953	2.41741	0.0315405	0.000158195	0.23154		0.0302844
0.187654	2.42234	0.0267254	0.000110649		2.42234	0.0342079	0.000172273	0.134208	2.42234	0.0315073	0.000146403	0.231507		0.0304666
0.189179	2.42727	0.0269425	0.00011535		2.42727	0.0343496	0.000161736	0.13435	2.42727	0.0316152	0.000149985	0.231615		0.0306461
0.191947	2.4322	0.0273367	0.000118177		2.4322	0.0348239	0.000167251	0.134824	2.4322	0.0317881	0.000138204	0.231788		0.0310803
0.192392	2.43713	0.0274001	0.000121159		2.43713	0.0353416	0.000178161	0.135342	2.43713	0.0319525	0.000152482	0.231953		0.0313709
0.192367	2.44205	0.0273966	0.000114684		2.44205	0.0357571	0.000171955	0.135757	2.44205	0.0320758	0.000139654	0.232076		0.0315768
0.192369	2.44698	0.0273968	0.000117269		2.44698	0.0363012	0.000184758	0.136301	2.44698	0.0321308	0.000153942	0.232131		0.031849
0.192964	2.45191	0.0274816	0.000111822		2.45191	0.036302	0.000179562	0.136302	2.45191	0.0321774	0.000146192	0.232177		0.0318918
0.193598	2.45684	0.0275719	0.000116689		2.45684	0.0363214	0.000181649	0.136321	2.45684	0.0323187	0.000147643	0.232319		0.0319466
0.195053	2.46177	0.0277791	0.000115674		2.46177	0.0364069	0.00018093	0.136407	2.46177	0.0325029	0.000142512	0.232503		0.032093
0.197336	2.4667	0.0281042	0.000118104		2.4667	0.0358539	0.000175776	0.135854	2.4667	0.0324893	0.000146659	0.232489		0.031979
0.198521	2.47163	0.028273	0.000127294		2.47163	0.0353249	0.000181126	0.135325	2.47163	0.0324904	0.00015168	0.23249		0.031799
0.201201	2.47655	0.0286546	0.0001346		2.47655	0.0349226	0.000183712	0.134923	2.47655	0.032689	0.000159747	0.232689		0.0317886
0.203137	2.48148	0.0289304	0.000127765		2.48148	0.03473	0.000167253	0.13473	2.48148	0.0328935	0.000150275	0.232894		0.0318302
0.208247	2.48641	0.0296581	0.000144869		2.48641	0.0344938	0.000180713	0.134494	2.48641	0.0329769	0.000161118	0.232977		0.032076
0.212949	2.49134	0.0303278	0.00014848		2.49134	0.0344606	0.000181606	0.134461	2.49134	0.0333217	0.000162864	0.233322		0.0323942
0.218006	2.49627	0.0310479	0.00013808		2.49627	0.0343649	0.00016887	0.134365	2.49627	0.0336832	0.000158675	0.233683		0.0327064
0.226495	2.5012	0.032257	0.000151149		2.5012	0.0344458	0.000167742	0.134446	2.5012	0.0341131	0.000156333	0.234113		0.0333514
0.241255	2.50612	0.0343591	0.000157176		2.50612	0.0345163	0.000173471	0.134516	2.50612	0.0348492	0.000164699	0.234849		0.0344377
0.262208	2.51105	0.0373432	0.000150708		2.51105	0.0347789	0.000167002	0.134779	2.51105	0.0358848	0.000165176	0.235885		0.036061
0.294727	2.51598	0.0419744	0.000167021		2.51598	0.0349529	0.00017142	0.134953	2.51598	0.0375143	0.000180507	0.237514		0.0384636
0.341934	2.52091	0.0486974	0.000183302		2.52091	0.0349833	0.000180601	0.134983	2.52091	0.0403785	0.000186434	0.240378		0.0418403
0.405554	2.52584	0.0577578	0.000203053		2.52584	0.0351436	0.000170811	0.135144	2.52584	0.0451819	0.000184045	0.245182		0.0464507
0.463671	2.53077	0.0660345	0.000332024		2.53077	0.0353181	0.000174483	0.135318	2.53077	0.0512946	0.000210886	0.251295		0.0506763
0.467712	2.5357	0.06661	0.000349537		2.5357	0.0355848	0.000175684	0.135585	2.5357	0.0566052	0.000285336	0.256605		0.0510974
0.418358	2.54062	0.0595813	0.000228444		2.54062	0.0356224	0.000177426	0.135622	2.54062	0.058167	0.000311342	0.258167		0.0476018
0.348444	2.54555	0.0496245	0.000143892		2.54555	0.0357859	0.000171109	0.135786	2.54555	0.054781	0.000256756	0.254781		0.0427052
0.296697	2.55048	0.0422549	0.000174064		2.55048	0.0364304	0.000187836	0.13643	2.55048	0.0492864	0.000233664	0.249286		0.0393426
0.261402	2.55541	0.0372283	0.000158273		2.55541	0.0367628	0.000181125	0.136763	2.55541	0.0440957	0.000194267	0.244096		0.0369956
0.242825	2.56034	0.0345826	0.000158447		2.56034	0.0372572	0.000188733	0.137257	2.56034	0.04041	0.000195721	0.24041		0.0359199
0.231293	2.56527	0.0329402	0.000161889		2.56527	0.0377679	0.000203848	0.137768	2.56527	0.0381435	0.000191946	0.238143		0.0353541
0.226041	2.57019	0.0321923	0.000153274		2.57019	0.0383381	0.000202146	0.138338	2.57019	0.0370675	0.000180824	0.237068		0.0352652
0.223645	2.57512	0.0318511	0.000147399		2.57512	0.0389183	0.000193503	0.138918	2.57512	0.0364469	0.000172215	0.236447		0.0353847
0.220957	2.58005	0.0314682	0.000149771		2.58005	0.0389867	0.00019978	0.138987	2.58005	0.0360035	0.000164116	0.236003		0.0352274
0.218266	2.58498	0.031085	0.000147749		2.58498	0.0390877	0.000195166	0.139088	2.58498	0.0358227	0.000169293	0.235823		0.0350864
0.219291	2.58991	0.031231	0.000147494		2.58991	0.0389663	0.000194969	0.138966	2.58991	0.0356328	0.000166926	0.235633		0.0350987
0.218958	2.59484	0.0311836	0.000143956		2.59484	0.0387955	0.000180907	0.138795	2.59484	0.0352658	0.000151282	0.235266		0.0349896
0.218117	2.59977	0.0310638	0.000145226		2.59977	0.0385551	0.000193367	0.138555	2.59977	0.0353505	0.000168564	0.235351		0.0348094
0.219466	2.60469	0.0312559	0.000152352		2.60469	0.0383201	0.000196516	0.13832	2.60469	0.0355271	0.000173223	0.235527		0.034788
0.219318	2.60962	0.0312349	0.000147081		2.60962	0.0379339	0.000192604	0.137934	2.60962	0.0355896	0.000170988	0.23559		0.0345844
0.220819	2.61455	0.0314486	0.000141307		2.61455	0.0377211	0.000183282	0.137721	2.61455	0.0355028	0.00016568	0.235503		0.0345848
0.221313	2.61948	0.031519	0.000153244		2.61948	0.0375672	0.000198629	0.137567	2.61948	0.0357494	0.000178336	0.235749		0.0345431
0.221732	2.62441	0.0315787	0.000152285		2.62441	0.0372746	0.000187031	0.137275	2.62441	0.0357522	0.000173261	0.235752		0.0344266
0.22398	2.62934	0.0318988	0.000159653		2.62934	0.0372789	0.000196741	0.137279	2.62934	0.0361653	0.000188429	0.236165		0.0345888
0.227463	2.63426	0.0323947	0.00016151		2.63426	0.0372607	0.000197235	0.137261	2.63426	0.0361084	0.000179636	0.236108		0.0348277
0.230671	2.63919	0.0328517	0.00016295		2.63919	0.037181	0.000189375	0.137181	2.63919	0.0362968	0.000176288	0.236297		0.0350164
0.231402	2.64412	0.0329558	0.000164269		2.64412	0.0370143	0.000192718	0.137014	2.64412	0.0363401	0.000184708	0.23634		0.0349851
0.234813	2.64905	0.0334416	0.00017276		2.64905	0.0367415	0.000200604	0.136741	2.64905	0.0364973	0.000193594	0.236497		0.0350915
0.241228	2.65398	0.0343551	0.00016648		2.65398	0.0367322	0.000184928	0.136732	2.65398	0.0370649	0.000184493	0.237065		0.0355436
0.248056	2.65891	0.0353275	0.000168444		2.65891	0.0366703	0.00018672	0.13667	2.65891	0.03763	0.000190001	0.23763		0.0359989
0.254357	2.66384	0.036225	0.000165146		2.66384	0.0366406	0.000177096	0.136641	2.66384	0.0382622	0.000185052	0.238262		0.0364328
0.260384	2.66876	0.0370833	0.000185575		2.66876	0.0367194	0.000185456	0.136719	2.66876	0.0391	0.000190885	0.2391		0.0369014
0.261849	2.67369	0.037292	0.000181685		2.67369	0.0370245	0.000185042	0.137025	2.67369	0.0396593	0.000192324	0.239659		0.0371583
0.25596	2.67862	0.0364533	0.000178521		2.67862	0.0372029	0.000187462	0.137203	2.67862	0.0397612	0.000194164	0.239761		0.0368281
0.250724	2.68355	0.0357076	0.000172693		2.68355	0.0375826	0.00018761	0.137583	2.68355	0.039615	0.000195445	0.239615		0.0366451
0.248	2.68848	0.0353196	0.000174014		2.68848	0.0383033	0.000189358	0.138303	2.68848	0.039018	0.000191912	0.239018		0.0368115
0.248207	2.69341	0.0353491	0.000181017		2.69341	0.0389156	0.000198238	0.138916	2.69341	0.038829	0.000196537	0.238829		0.0371324
0.246985	2.69833	0.0351751	0.000169475		2.69833	0.0395079	0.000196322	0.139508	2.69833	0.0386685	0.000181635	0.238668		0.0373415
0.248691	2.70326	0.035418	0.00017058		2.70326	0.0400012	0.00020707	0.140001	2.70326	0.0386249	0.000194809	0.238625		0.0377096
0.250875	2.70819	0.0357291	0.000176723		2.70819	0.0401615	0.000204206	0.140162	2.70819	0.0387125	0.000195777	0.238712		0.0379453
0.255235	2.71312	0.03635	0.000176355		2.71312	0.0399823	0.000208339	0.139982	2.71312	0.0387332	0.000192132	0.238733		0.0381662
0.258595	2.71805	0.0368285	0.000182343		2.71805	0.0395275	0.000201581	0.139527	2.71805	0.0389345	0.000194678	0.238935		0.038178
0.265567	2.72298	0.0378215	0.000184626		2.72298	0.039195	0.000196336	0.139195	2.72298	0.0391941	0.000192145	0.239194		0.0385082
0.276008	2.72791	0.0393085	0.000199862		2.72791	0.038793	0.000197198	0.138793	2.72791	0.0397042	0.00019992	0.239704		0.0390508
0.287076	2.73283	0.0408847	0.000210385		2.73283	0.038426	0.000202795	0.138426	2.73283	0.0401981	0.000211375	0.240198		0.0396554
0.300461	2.73776	0.0427909	0.000231791		2.73776	0.0379929	0.000207282	0.137993	2.73776	0.0411996	0.000218926	0.2412		0.0403919
0.318793	2.74269	0.0454017	0.000210621		2.74269	0.03777	0.000178322	0.13777	2.74269	0.0426548	0.00019764	0.242655		0.0415859
0.338096	2.74762	0.0481507	0.000239486		2.74762	0.0373945	0.000184703	0.137394	2.74762	0.0446702	0.000211301	0.24467		0.0427726
0.361348	2.75255	0.0514623	0.000261431		2.75255	0.0372925	0.000187759	0.137293	2.75255	0.0469319	0.000231786	0.246932		0.0443774
0.383631	2.75748	0.0546357	0.000273385		2.75748	0.0372749	0.000184104	0.137275	2.75748	0.0493522	0.000244878	0.249352		0.0459553
0.401937	2.7624	0.0572428	0.000295167		2.7624	0.0372622	0.00018695	0.137262	2.7624	0.0516788	0.000255143	0.251679		0.0472525
0.416288	2.76733	0.0592865	0.000314074		2.76733	0.0373359	0.000186183	0.137336	2.76733	0.0534902	0.0002737	0.25349		0.0483112
0.42583	2.77226	0.0606454	0.000320475		2.77226	0.0373818	0.000189527	0.137382	2.77226	0.0549839	0.000285926	0.254984		0.0490136
0.427676	2.77719	0.0609083	0.00031225		2.77719	0.0377435	0.000181404	0.137743	2.77719	0.0553122	0.000277874	0.255312		0.0493259
0.425192	2.78212	0.0605545	0.000323094		2.78212	0.0378581	0.000193205	0.137858	2.78212	0.0551847	0.000290045	0.255185		0.0492063
0.417612	2.78705	0.0594751	0.000313327		2.78705	0.0379075	0.000190507	0.137907	2.78705	0.0547192	0.000282375	0.254719		0.0486913
0.409368	2.79198	0.058301	0.000305028		2.79198	0.0382396	0.00019113	0.13824	2.79198	0.0537684	0.000277818	0.253768		0.0482703
0.401089	2.7969	0.057122	0.000300202		2.7969	0.0382833	0.000192869	0.138283	2.7969	0.053073	0.000274249	0.253073		0.0477026
0.394266	2.80183	0.0561502	0.000299203		2.80183	0.038231	0.000196797	0.138231	2.80183	0.0523506	0.000273755	0.252351		0.0471906
0.391645	2.80676	0.055777	0.000281285		2.80676	0.0385052	0.000184947	0.138505	2.80676	0.0523239	0.000263436	0.252324		0.0471411
0.390268	2.81169	0.0555808	0.000296644		2.81169	0.0385051	0.000199868	0.138505	2.81169	0.0524079	0.00027907	0.252408		0.047043
0.389593	2.81662	0.0554847	0.00029403		2.81662	0.0385293	0.00020078	0.138529	2.81662	0.0525241	0.000276923	0.252524		0.047007
0.390143	2.82155	0.0555631	0.000296309		2.82155	0.0386778	0.000202844	0.138678	2.82155	0.0524573	0.000271094	0.252457		0.0471205
0.38535	2.82647	0.0548805	0.000288483		2.82647	0.0387741	0.00020262	0.138774	2.82647	0.0517226	0.000260885	0.251723		0.0468273
0.376085	2.8314	0.053561	0.000298289		2.8314	0.0384595	0.000209612	0.138459	2.8314	0.0510614	0.000279655	0.251061		0.0460103
0.370502	2.83633	0.0527659	0.000271118		2.83633	0.0389564	0.000198522	0.138956	2.83633	0.0493971	0.000248316	0.249397		0.0458611
0.36069	2.84126	0.0513686	0.000260273		2.84126	0.0391462	0.00020047	0.139146	2.84126	0.0480747	0.000239315	0.248075		0.0452574
0.350102	2.84619	0.0498606	0.000247644		2.84619	0.0391324	0.000195498	0.139132	2.84619	0.0467542	0.000231822	0.246754		0.0444965
0.340612	2.85112	0.048509	0.000249146		2.85112	0.0394329	0.000200181	0.139433	2.85112	0.0457922	0.000234254	0.245792		0.043971
0.335126	2.85605	0.0477278	0.000244007		2.85605	0.0399049	0.000198366	0.139905	2.85605	0.0450441	0.000223025	0.245044		0.0438164
0.331755	2.86097	0.0472478	0.000243856		2.86097	0.0401413	0.000202962	0.140141	2.86097	0.0451402	0.000229545	0.24514		0.0436945
0.333413	2.8659	0.0474838	0.00023594		2.8659	0.0404887	0.000202837	0.140489	2.8659	0.0456182	0.000219005	0.245618		0.0439862
0.338779	2.87083	0.048248	0.000246953		2.87083	0.0411381	0.00020296	0.141138	2.87083	0.0464434	0.000230662	0.246443		0.044693
0.346571	2.87576	0.0493578	0.000248527		2.87576	0.0417538	0.000207864	0.141754	2.87576	0.0476869	0.000237531	0.247687		0.0455558
0.35678	2.88069	0.0508117	0.000257344		2.88069	0.0421286	0.000209837	0.142129	2.88069	0.0494392	0.000247187	0.249439		0.0464702
0.365784	2.88562	0.052094	0.00026825		2.88562	0.0427443	0.000215947	0.142744	2.88562	0.051091	0.00025879	0.251091		0.0474191
0.372811	2.89054	0.0530948	0.000278878		2.89054	0.0435214	0.000221369	0.143521	2.89054	0.0525634	0.000272307	0.252563		0.0483081
0.377451	2.89547	0.0537556	0.000280282		2.89547	0.0441104	0.000225459	0.14411	2.89547	0.0534468	0.00027128	0.253447		0.048933
0.376472	2.9004	0.0536162	0.000270072		2.9004	0.0450364	0.000227193	0.145036	2.9004	0.0542226	0.000272343	0.254223		0.0493263
0.37055	2.90533	0.0527727	0.000277901		2.90533	0.0462626	0.000238436	0.146263	2.90533	0.0541223	0.000285573	0.254122		0.0495177
0.360911	2.91026	0.0514	0.000263065		2.91026	0.0477074	0.000246115	0.147707	2.91026	0.0534999	0.000279167	0.2535		0.0495537
0.3498	2.91519	0.0498176	0.000256257		2.91519	0.0495802	0.000252483	0.14958	2.91519	0.0525576	0.000270179	0.252558		0.0496989
0.339717	2.92012	0.0483816	0.000244065		2.92012	0.0516816	0.000265429	0.151682	2.92012	0.051916	0.000270794	0.251916		0.0500316
0.329433	2.92504	0.046917	0.000238707		2.92504	0.0540983	0.000274469	0.154098	2.92504	0.0514074	0.000264134	0.251407		0.0505076
0.321735	2.92997	0.0458207	0.00024166		2.92997	0.0564595	0.000297917	0.15646	2.92997	0.0511239	0.000266863	0.251124		0.0511401
0.31797	2.9349	0.0452846	0.000232041		2.9349	0.0592773	0.00030267	0.159277	2.9349	0.0511542	0.000264476	0.251154		0.0522809
0.318622	2.93983	0.0453774	0.00024921		2.93983	0.0622647	0.000345249	0.162265	2.93983	0.0516905	0.000281141	0.251691		0.053821
0.320538	2.94476	0.0456503	0.00023377		2.94476	0.0648464	0.00033794	0.164846	2.94476	0.0523408	0.000269877	0.252341		0.0552484
0.325416	2.94969	0.0463449	0.000238202		2.94969	0.0673123	0.000350232	0.167312	2.94969	0.0534867	0.00027567	0.253487		0.0568286
0.333841	2.95461	0.0475448	0.000236495		2.95461	0.069884	0.000358996	0.169884	2.95461	0.0546941	0.000279933	0.254694		0.0587144
0.343275	2.95954	0.0488883	0.000249622		2.95954	0.0718745	0.000380771	0.171874	2.95954	0.0562909	0.000293847	0.256291		0.0603814
0.357748	2.96447	0.0509496	0.000255406		2.96447	0.0737846	0.000389331	0.173785	2.96447	0.0583041	0.000300848	0.258304		0.0623671
0.371409	2.9694	0.052895	0.000265102		2.9694	0.0751584	0.00039771	0.175158	2.9694	0.0604171	0.000307455	0.260417		0.0640267
0.386262	2.97433	0.0550104	0.000284612		2.97433	0.0761364	0.000410951	0.176136	2.97433	0.0624843	0.000326618	0.262484		0.0655734
0.395661	2.97926	0.0563489	0.000289988		2.97926	0.076328	0.000404341	0.176328	2.97926	0.0635042	0.000330228	0.263504		0.0663384
0.395669	2.98419	0.05635	0.000294533		2.98419	0.0759362	0.000402766	0.175936	2.98419	0.0631896	0.000324564	0.26319		0.0661431
0.387393	2.98911	0.0551714	0.00028019		2.98911	0.0744229	0.000393541	0.174423	2.98911	0.0615504	0.000317626	0.26155		0.0647972
0.37573	2.99404	0.0535105	0.000270233		2.99404	0.0726539	0.000382339	0.172654	2.99404	0.0591752	0.00030735	0.259175		0.0630822
0.358844	2.99897	0.0511056	0.00026026		2.99897	0.0700079	0.00036793	0.170008	2.99897	0.0569449	0.000294049	0.256945		0.0605567
0.344919	3.0039	0.0491225	0.000252206		3.0039	0.0671638	0.000351119	0.167164	3.0039	0.0549549	0.000284072	0.254955		0.0581432
0.337964	3.00883	0.048132	0.000240136		3.00883	0.0641563	0.000328763	0.164156	3.00883	0.0531258	0.000268299	0.253126		0.0561441
0.329679	3.01376	0.0469521	0.000237314		3.01376	0.061286	0.00031789	0.161286	3.01376	0.0520606	0.000270325	0.252061		0.0541191
0.32975	3.01868	0.0469622	0.000241758		3.01868	0.0583996	0.000299663	0.1584	3.01868	0.0510195	0.000255496	0.251019		0.0526809
0.330572	3.02361	0.0470792	0.000237085		3.02361	0.0559796	0.000291791	0.15598	3.02361	0.0504802	0.000256563	0.25048		0.0515294
0.335106	3.02854	0.0477249	0.000248086		3.02854	0.0534787	0.000279661	0.153479	3.02854	0.050417	0.000260765	0.250417		0.0506018
0.342389	3.03347	0.0487622	0.000245954		3.03347	0.0515688	0.000266134	0.151569	3.03347	0.0508661	0.000254699	0.250866		0.0501655
0.343975	3.0384	0.0489881	0.000249692		3.0384	0.0498978	0.00025749	0.149898	3.0384	0.0512767	0.000261986	0.251277		0.0494429
0.340215	3.04333	0.0484526	0.00024624		3.04333	0.0484789	0.000251712	0.148479	3.04333	0.0515023	0.000264448	0.251502		0.0484657
0.331119	3.04826	0.0471571	0.000240174		3.04826	0.0475654	0.000241961	0.147565	3.04826	0.0508589	0.00025996	0.250859		0.0473612
0.315666	3.05318	0.0449563	0.000226331		3.05318	0.0468522	0.000245225	0.146852	3.05318	0.0491871	0.000242303	0.249187		0.0459043
0.301468	3.05811	0.0429344	0.000213978		3.05811	0.0465205	0.000248452	0.14652	3.05811	0.0472253	0.00023846	0.247225		0.0447274
0.28678	3.06304	0.0408425	0.000200411		3.06304	0.0461115	0.000240985	0.146112	3.06304	0.045381	0.000233258	0.245381		0.043477
0.276184	3.06797	0.0393335	0.000202818		3.06797	0.0460597	0.000245051	0.14606	3.06797	0.0438128	0.000227764	0.243813		0.0426966
0.267145	3.0729	0.0380461	0.000181377		3.0729	0.0458798	0.000230215	0.14588	3.0729	0.0425979	0.000203883	0.242598		0.041963
0.259369	3.07783	0.0369388	0.000181686		3.07783	0.0456154	0.000234547	0.145615	3.07783	0.0417952	0.000208528	0.241795		0.0412771
0.256146	3.08275	0.0364798	0.000173722		3.08275	0.045274	0.000229733	0.145274	3.08275	0.0411571	0.000195904	0.241157		0.0408769
0.251814	3.08768	0.0358628	0.000173843		3.08768	0.0448066	0.00022833	0.144807	3.08768	0.0406801	0.000198905	0.24068		0.0403347
0.249202	3.09261	0.0354908	0.000170543		3.09261	0.0440507	0.000224356	0.144051	3.09261	0.0403894	0.000192852	0.240389		0.0397708
0.246178	3.09754	0.0350601	0.000164204		3.09754	0.0431718	0.000218708	0.143172	3.09754	0.0398291	0.000194124	0.239829		0.039116
0.244469	3.10247	0.0348167	0.000163748		3.10247	0.0424084	0.000211432	0.142408	3.10247	0.0398884	0.000188429	0.239888		0.0386126
0.244155	3.1074	0.0347721	0.000167824		3.1074	0.0416412	0.000211271	0.141641	3.1074	0.0392316	0.000190343	0.239232		0.0382066
0.242206	3.11233	0.0344944	0.00016742		3.11233	0.0406953	0.000208092	0.140695	3.11233	0.0389416	0.000192019	0.238942		0.0375948
0.241246	3.11725	0.0343577	0.000166944		3.11725	0.0397366	0.000196995	0.139737	3.11725	0.0386181	0.000189869	0.238618		0.0370471
0.241245	3.12218	0.0343575	0.000159433		3.12218	0.0390692	0.000193164	0.139069	3.12218	0.0384822	0.000182043	0.238482		0.0367134
0.239596	3.12711	0.0341228	0.000163505		3.12711	0.0383664	0.000192833	0.138366	3.12711	0.0382288	0.000182776	0.238229		0.0362446
0.238679	3.13204	0.0339921	0.000161312		3.13204	0.0378821	0.000188498	0.137882	3.13204	0.0382056	0.000188675	0.238206		0.0359371
0.239024	3.13697	0.0340413	0.000159714		3.13697	0.0374584	0.000184187	0.137458	3.13697	0.037788	0.000178103	0.237788		0.0357499
0.239162	3.1419	0.034061	0.000161144		3.1419	0.0373919	0.000187615	0.137392	3.1419	0.0377882	0.000182943	0.237788		0.0357264
0.239066	3.14682	0.0340472	0.000162646		3.14682	0.0371373	0.000185402	0.137137	3.14682	0.0373547	0.000152455	0.237355		0.0355922
0.237375	3.15175	0.0338065	0.000157343		3.15175	0.0370354	0.000182835	0.137035	3.15175	0.0374897	0.000151335	0.23749		0.035421
0.235963	3.15668	0.0336053	0.000151854		3.15668	0.0369932	0.000181189	0.136993	3.15668	0.0373823	0.000174772	0.237382		0.0352993
0.236752	3.16161	0.0337177	0.000167273		3.16161	0.0371562	0.000186686	0.137156	3.16161	0.0375757	0.000184404	0.237576		0.035437
0.237154	3.16654	0.0337749	0.000159136		3.16654	0.0373366	0.000180477	0.137337	3.16654	0.037348	0.000178329	0.237348		0.0355558
0.237849	3.17147	0.033874	0.000156836		3.17147	0.0376303	0.00017954	0.13763	3.17147	0.0375907	0.000180182	0.237591		0.0357521
0.238227	3.1764	0.0339278	0.000154287		3.1764	0.0378423	0.000183751	0.137842	3.1764	0.0374664	0.000177073	0.237466		0.035885
0.238613	3.18132	0.0339828	0.000161337		3.18132	0.0378502	0.000187571	0.13785	3.18132	0.0373812	0.000178534	0.237381		0.0359165
0.240133	3.18625	0.0341992	0.000164365		3.18625	0.0377608	0.000192262	0.137761	3.18625	0.0372959	0.000185152	0.237296		0.03598
0.242133	3.19118	0.034484	0.0001632		3.19118	0.0377489	0.000182835	0.137749	3.19118	0.037498	0.000179908	0.237498		0.0361165
0.245407	3.19611	0.0349504	0.000165197		3.19611	0.0376367	0.000183747	0.137637	3.19611	0.0374947	0.000181858	0.237495		0.0362935
0.250406	3.20104	0.0356623	0.000166727		3.20104	0.0376054	0.000187898	0.137605	3.20104	0.037798	0.000183807	0.237798		0.0366338
0.254595	3.20597	0.0362589	0.000177726		3.20597	0.0375045	0.000186279	0.137505	3.20597	0.0381238	0.000187567	0.238124		0.0368817
0.261461	3.21089	0.0372367	0.000184271		3.21089	0.0375981	0.000189769	0.137598	3.21089	0.0387098	0.000192255	0.23871		0.0374174
0.26937	3.21582	0.038363	0.000180165		3.21582	0.0377063	0.000183924	0.137706	3.21582	0.0393907	0.000187768	0.239391		0.0380346
0.278257	3.22075	0.0396287	0.000196426		3.22075	0.0379528	0.000193852	0.137953	3.22075	0.0403778	0.000202916	0.240378		0.0387908
0.289097	3.22568	0.0411726	0.000197883		3.22568	0.0379721	0.000187289	0.137972	3.22568	0.0415305	0.000204229	0.241531		0.0395723
0.297087	3.23061	0.0423104	0.000212022		3.23061	0.0379627	0.000190815	0.137963	3.23061	0.0429895	0.00021486	0.24299		0.0401365
0.306324	3.23554	0.043626	0.00022787		3.23554	0.0379356	0.000199317	0.137936	3.23554	0.0440528	0.000228771	0.244053		0.0407808
0.3084	3.24047	0.0439216	0.000210057		3.24047	0.037789	0.000183995	0.137789	3.24047	0.0444866	0.000211513	0.244487		0.0408553
0.304669	3.24539	0.0433902	0.000218113		3.24539	0.0376275	0.000185271	0.137627	3.24539	0.0439329	0.000217158	0.243933		0.0405089
0.296097	3.25032	0.0421694	0.000203528		3.25032	0.0373196	0.000185017	0.13732	3.25032	0.0428687	0.000209439	0.242869		0.0397445
0.28576	3.25525	0.0406973	0.000199889		3.25525	0.0369643	0.000188167	0.136964	3.25525	0.0415749	0.000204565	0.241575		0.0388308
0.277717	3.26018	0.0395519	0.00019714		3.26018	0.0366366	0.000184328	0.136637	3.26018	0.0404268	0.000198338	0.240427		0.0380942
0.268124	3.26511	0.0381856	0.000184664		3.26511	0.0361194	0.000179384	0.136119	3.26511	0.0391433	0.000191217	0.239143		0.0371525
0.261695	3.27004	0.0372701	0.000184302		3.27004	0.0356689	0.000174725	0.135669	3.27004	0.038343	0.000184441	0.238343		0.0364695
0.255935	3.27496	0.0364497	0.000177452		3.27496	0.0351559	0.00017305	0.135156	3.27496	0.0378305	0.000178476	0.23783		0.0358028
0.251215	3.27989	0.0357775	0.000172828		3.27989	0.0347216	0.000170475	0.134722	3.27989	0.0371825	0.000183462	0.237182		0.0352496
0.246707	3.28482	0.0351355	0.00016648		3.28482	0.0344214	0.000167209	0.134421	3.28482	0.0365419	0.000176969	0.236542		0.0347785
0.242233	3.28975	0.0344983	0.000166874		3.28975	0.0339706	0.000165495	0.133971	3.28975	0.0362165	0.000174995	0.236217		0.0342344
0.240501	3.29468	0.0342517	0.000167336		3.29468	0.0338414	0.000164065	0.133841	3.29468	0.0357158	0.000170039	0.235716		0.0340465
0.236949	3.29961	0.0337458	0.000158293		3.29961	0.0335159	0.000155124	0.133516	3.29961	0.0354126	0.000164951	0.235413		0.0336309
0.234759	3.30454	0.0334339	0.000151727		3.30454	0.0334105	0.000157629	0.13341	3.30454	0.0352239	0.000164388	0.235224		0.0334222
0.233314	3.30946	0.0332281	0.000153287		3.30946	0.0332613	0.000160226	0.133261	3.30946	0.0349836	0.000166168	0.234984		0.0332447
0.23225	3.31439	0.0330766	0.000154909		3.31439	0.0332485	0.000156908	0.133248	3.31439	0.034909	0.000165428	0.234909		0.0331625
0.22932	3.31932	0.0326593	0.000155011		3.31932	0.0327938	0.000154566	0.132794	3.31932	0.0344614	0.000164286	0.234461		0.0327266
0.228013	3.32425	0.0324731	0.000155375		3.32425	0.0324719	0.000157905	0.132472	3.32425	0.0342801	0.000160651	0.23428		0.0324725
0.226726	3.32918	0.0322898	0.000148403		3.32918	0.0321557	0.00015003	0.132156	3.32918	0.0341742	0.000160499	0.234174		0.0322228
0.228998	3.33411	0.0326135	0.000151909		3.33411	0.0321886	0.000155607	0.132189	3.33411	0.0344776	0.000157677	0.234478		0.032401
0.229829	3.33903	0.0327318	0.000150405		3.33903	0.0320227	0.000154093	0.132023	3.33903	0.0346042	0.000153977	0.234604		0.0323772
0.23062	3.34396	0.0328444	0.000155373		3.34396	0.0318109	0.000152995	0.131811	3.34396	0.034856	0.000157477	0.234856		0.0323276
0.232409	3.34889	0.0330992	0.000155558		3.34889	0.0316224	0.000146216	0.131622	3.34889	0.0349716	0.000164275	0.234972		0.0323608
0.235111	3.35382	0.033484	0.000156113		3.35382	0.0314999	0.000149703	0.1315	3.35382	0.0349194	0.00016201	0.234919		0.0324919
0.236001	3.35875	0.0336107	0.000155495		3.35875	0.031449	0.000143627	0.131449	3.35875	0.0349671	0.000164585	0.234967		0.0325299
0.236258	3.36368	0.0336473	0.000161656		3.36368	0.0311081	0.000150541	0.131108	3.36368	0.0349339	0.000167905	0.234934		0.0323777
0.237831	3.36861	0.0338715	0.000158345		3.36861	0.0311295	0.000144883	0.13113	3.36861	0.0348007	0.000166689	0.234801		0.0325005
0.236527	3.37353	0.0336856	0.000162008		3.37353	0.0309266	0.000146578	0.130927	3.37353	0.0345809	0.000163605	0.234581		0.0323061
0.236728	3.37846	0.0337143	0.000159203		3.37846	0.0308371	0.000141015	0.130837	3.37846	0.0344291	0.000162661	0.234429		0.0322757
0.233342	3.38339	0.033232	0.00015864		3.38339	0.0307706	0.000145213	0.130771	3.38339	0.0340944	0.00015522	0.234094		0.0320013
0.232609	3.38832	0.0331277	0.000155223		3.38832	0.030791	0.0001493	0.130791	3.38832	0.0337159	0.000159094	0.233716		0.0319594
0.230499	3.39325	0.0328272	0.000151323		3.39325	0.0306759	0.000140473	0.130676	3.39325	0.0332772	0.000153792	0.233277		0.0317516
0.227031	3.39818	0.0323333	0.000154948		3.39818	0.0304764	0.00014575	0.130476	3.39818	0.0331663	0.000154641	0.233166		0.0314049
0.226122	3.40311	0.0322038	0.000148259		3.40311	0.0305748	0.000139463	0.130575	3.40311	0.0330309	0.000152393	0.233031		0.0313893
0.224787	3.40803	0.0320137	0.000151498		3.40803	0.0305731	0.00014618	0.130573	3.40803	0.0326675	0.00014591	0.232668		0.0312934
0.221198	3.41296	0.0315025	0.000143326		3.41296	0.030499	0.000141536	0.130499	3.41296	0.032561	0.000148729	0.232561		0.0310008
0.220105	3.41789	0.031347	0.0001416		3.41789	0.0305951	0.000142296	0.130595	3.41789	0.0325667	0.000148305	0.232567		0.030971
0.21839	3.42282	0.0311027	0.000145078		3.42282	0.0308236	0.000146026	0.130824	3.42282	0.0324341	0.000152667	0.232434		0.0309631
0.218427	3.42775	0.0311079	0.000144548		3.42775	0.0308322	0.00014586	0.130832	3.42775	0.0323517	0.000143309	0.232352		0.0309701
0.216989	3.43268	0.0309031	0.000144666		3.43268	0.030943	0.000144665	0.130943	3.43268	0.0322682	0.000146698	0.232268		0.030923
0.216297	3.4376	0.0308046	0.000139331		3.4376	0.0309019	0.00014431	0.130902	3.4376	0.0320747	0.000154549	0.232075		0.0308532
0.215585	3.44253	0.0307032	0.000141943		3.44253	0.0312303	0.000146155	0.13123	3.44253	0.0321225	0.000146614	0.232123		0.0309667
0.21534	3.44746	0.0306682	0.000140796		3.44746	0.0310406	0.000147512	0.131041	3.44746	0.0319844	0.000150662	0.231984		0.0308544
0.215259	3.45239	0.0306568	0.000140354		3.45239	0.0311206	0.000145723	0.131121	3.45239	0.0321777	0.000146108	0.232178		0.0308887
0.214595	3.45732	0.0305622	0.000139488		3.45732	0.0310581	0.000142332	0.131058	3.45732	0.0322826	0.000123882	0.232283		0.0308101
0.214931	3.46225	0.0306101	0.000134717		3.46225	0.0309492	0.000142239	0.130949	3.46225	0.0320554	0.00014794	0.232055		0.0307797
0.215718	3.46718	0.0307221	0.000132677		3.46718	0.031073	0.000144985	0.131073	3.46718	0.0320704	0.00014671	0.23207		0.0308976
0.214952	3.4721	0.0306131	0.000137786		3.4721	0.0307568	0.000142972	0.130757	3.4721	0.0320163	0.000145806	0.232016		0.030685
0.214085	3.47703	0.0304895	0.000143446		3.47703	0.0305984	0.000147494	0.130598	3.47703	0.0319379	0.000147189	0.231938		0.030544
0.214799	3.48196	0.0305913	0.000138118		3.48196	0.0305729	0.000148001	0.130573	3.48196	0.0319856	0.000145978	0.231986		0.0305821
0.213457	3.48689	0.0304002	0.000139193		3.48689	0.0304338	0.000140489	0.130434	3.48689	0.0319965	0.000145121	0.231996		0.030417
0.215001	3.49182	0.03062	0.000142445		3.49182	0.0305935	0.000144979	0.130594	3.49182	0.0321021	0.000150904	0.232102		0.0306067
0.216926	3.49675	0.0308942	0.00014288		3.49675	0.0306334	0.000143177	0.130633	3.49675	0.0319379	0.000146295	0.231938		0.0307638
0.216506	3.50167	0.0308344	0.000141377		3.50167	0.0304994	0.000145089	0.130499	3.50167	0.0318962	0.000146153	0.231896		0.0306669
0.216524	3.5066	0.0308368	0.000139876		3.5066	0.0307021	0.000144564	0.130702	3.5066	0.0320884	0.000146717	0.232088		0.0307694
0.216829	3.51153	0.0308803	0.000139834		3.51153	0.0307537	0.000144543	0.130754	3.51153	0.0319179	0.000143154	0.231918		0.030817
0.218295	3.51646	0.0310891	0.000143117		3.51646	0.0308512	0.00014001	0.130851	3.51646	0.031949	0.000146259	0.231949		0.0309702
0.218282	3.52139	0.0310873	0.000145374		3.52139	0.0307184	0.000146175	0.130718	3.52139	0.0320298	0.000145385	0.23203		0.0309028
0.219987	3.52632	0.0313301	0.00014715		3.52632	0.0308973	0.000148179	0.130897	3.52632	0.032185	0.000139455	0.232185		0.0311137
0.220522	3.53125	0.0314064	0.000142032		3.53125	0.0307906	0.00014371	0.130791	3.53125	0.0321761	0.000143438	0.232176		0.0310985
0.221973	3.53617	0.0316129	0.000144417		3.53617	0.0307347	0.00014558	0.130735	3.53617	0.0321943	0.000147123	0.232194		0.0311738
0.222837	3.5411	0.031736	0.000147844		3.5411	0.0308722	0.000140118	0.130872	3.5411	0.0323199	0.000154451	0.23232		0.0313041
0.224815	3.54603	0.0320176	0.000145541		3.54603	0.0307359	0.000143597	0.130736	3.54603	0.0324414	0.000149348	0.232441		0.0313768
0.228961	3.55096	0.0326081	0.000150846		3.55096	0.0307564	0.000145735	0.130756	3.55096	0.0325344	0.00015213	0.232534		0.0316823
0.232855	3.55589	0.0331627	0.000156844		3.55589	0.0307632	0.000146424	0.130763	3.55589	0.0328659	0.000157487	0.232866		0.031963
0.236799	3.56082	0.0337244	0.000165146		3.56082	0.0306087	0.000146594	0.130609	3.56082	0.0333376	0.000158124	0.233338		0.0321666
0.241263	3.56574	0.0343602	0.000165481		3.56574	0.0304254	0.000142688	0.130425	3.56574	0.0338215	0.000156858	0.233822		0.0323928
0.246566	3.57067	0.0351154	0.000171268		3.57067	0.0304386	0.000144269	0.130439	3.57067	0.0343795	0.000163674	0.234379		0.032777
0.250516	3.5756	0.0356779	0.000172602		3.5756	0.0302869	0.000143924	0.130287	3.5756	0.0348658	0.000161401	0.234866		0.0329824
0.255642	3.58053	0.036408	0.000175913		3.58053	0.0302598	0.000146188	0.13026	3.58053	0.0351226	0.000166208	0.235123		0.0333339
0.25919	3.58546	0.0369132	0.000178191		3.58546	0.0302696	0.000139554	0.13027	3.58546	0.0352195	0.000164451	0.235219		0.0335914
0.263105	3.59039	0.0374708	0.000177444		3.59039	0.0302676	0.000134578	0.130268	3.59039	0.0351531	0.000160581	0.235153		0.0338692
0.267989	3.59532	0.0381664	0.000183715		3.59532	0.0303485	0.00014039	0.130349	3.59532	0.0351397	0.000165947	0.23514		0.0342574
0.272072	3.60024	0.0387479	0.000184582		3.60024	0.030152	0.000140936	0.130152	3.60024	0.0351001	0.000160071	0.2351		0.03445
0.279968	3.60517	0.0398724	0.000189831		3.60517	0.0302416	0.000141943	0.130242	3.60517	0.0354863	0.000166356	0.235486		0.035057
0.289855	3.6101	0.0412804	0.000196377		3.6101	0.0300576	0.000137001	0.130058	3.6101	0.0360979	0.00017182	0.236098		0.035669
0.302127	3.61503	0.0430282	0.000200872		3.61503	0.030073	0.000139467	0.130073	3.61503	0.0372806	0.000170895	0.237281		0.0365506
0.314327	3.61996	0.0447656	0.000215144		3.61996	0.0298635	0.000139412	0.129864	3.61996	0.0385684	0.000178565	0.238568		0.0373146
0.326992	3.62489	0.0465694	0.000224929		3.62489	0.0297858	0.00013529	0.129786	3.62489	0.0402853	0.000188602	0.240285		0.0381776
0.333456	3.62981	0.04749	0.000231376		3.62981	0.0297441	0.000137091	0.129744	3.62981	0.041604	0.000195436	0.241604		0.0386171
0.334796	3.63474	0.0476808	0.000235696		3.63474	0.0292445	0.000132607	0.129244	3.63474	0.0427772	0.000208874	0.242777		0.0384626
0.331575	3.63967	0.0472221	0.0002288		3.63967	0.0291128	0.000129043	0.129113	3.63967	0.0429345	0.000205089	0.242934		0.0381674
0.319849	3.6446	0.0455521	0.000216104		3.6446	0.028777	0.000133658	0.128777	3.6446	0.0424033	0.000198823	0.242403		0.0371646
0.307551	3.64953	0.0438007	0.000205606		3.64953	0.0285446	0.000130462	0.128545	3.64953	0.0409539	0.000188863	0.240954		0.0361726
0.292543	3.65446	0.0416633	0.000198423		3.65446	0.0282935	0.000136093	0.128293	3.65446	0.0395255	0.000186344	0.239525		0.0349784
0.27842	3.65939	0.039652	0.000188113		3.65939	0.0281369	0.00012653	0.128137	3.65939	0.0376772	0.000169455	0.237677		0.0338945
0.266673	3.66431	0.037979	0.000176052		3.66431	0.0279664	0.000130001	0.127966	3.66431	0.0359927	0.000168505	0.235993		0.0329727
0.257898	3.66924	0.0367293	0.000168453		3.66924	0.0278754	0.00012344	0.127875	3.66924	0.0349553	0.000157472	0.234955		0.0323024
0.251806	3.67417	0.0358616	0.000165875		3.67417	0.027851	0.000127316	0.127851	3.67417	0.0338917	0.000156712	0.233892		0.0318563
0.244701	3.6791	0.0348497	0.000157426		3.6791	0.0275924	0.00012395	0.127592	3.6791	0.0333209	0.000150208	0.233321		0.0312211
0.24011	3.68403	0.0341959	0.000159096		3.68403	0.027545	0.000124014	0.127545	3.68403	0.0327978	0.00015054	0.232798		0.0308705
0.239526	3.68896	0.0341129	0.000155383		3.68896	0.0276805	0.000126503	0.12768	3.68896	0.032445	0.000147333	0.232445		0.0308967
0.237484	3.69388	0.033822	0.000157925		3.69388	0.0274938	0.000125701	0.127494	3.69388	0.0323955	0.00015083	0.232395		0.0306579
0.236897	3.69881	0.0337384	0.000158498		3.69881	0.0274388	0.000121446	0.127439	3.69881	0.0320836	0.000144008	0.232084		0.0305886
0.236767	3.70374	0.0337199	0.000158835		3.70374	0.0273127	0.000119241	0.127313	3.70374	0.0318649	0.000141516	0.231865		0.0305163
0.238853	3.70867	0.0340169	0.000156722		3.70867	0.0274189	0.000114251	0.127419	3.70867	0.0323163	0.000145196	0.232316		0.0307179
0.241853	3.7136	0.0344442	0.000159908		3.7136	0.0273418	0.000122398	0.127342	3.7136	0.0327177	0.000149153	0.232718		0.030893
0.248944	3.71853	0.0354541	0.000164788		3.71853	0.027415	0.000121981	0.127415	3.71853	0.0331866	0.000150022	0.233187		0.0314345
0.252326	3.72346	0.0359357	0.000167625		3.72346	0.0272606	0.000121022	0.127261	3.72346	0.0339239	0.000151885	0.233924		0.0315982
0.258959	3.72838	0.0368804	0.000175662		3.72838	0.0272544	0.000126051	0.127254	3.72838	0.0349262	0.000159713	0.234926		0.0320674
0.267005	3.73331	0.0380262	0.000178913		3.73331	0.0275281	0.000125427	0.127528	3.73331	0.0358259	0.000164453	0.235826		0.0327771
0.271682	3.73824	0.0386923	0.000182364		3.73824	0.0273747	0.000119505	0.127375	3.73824	0.0370507	0.000168341	0.237051		0.0330335
0.278007	3.74317	0.0395932	0.000193275		3.74317	0.0274209	0.000124178	0.127421	3.74317	0.0374326	0.000179238	0.237433		0.033507
0.276653	3.7481	0.0394003	0.000186155		3.7481	0.0276044	0.000123397	0.127604	3.7481	0.0373657	0.000170723	0.237366		0.0335023
0.271673	3.75303	0.038691	0.00018405		3.75303	0.0274353	0.000107842	0.127435	3.75303	0.0365662	0.000165607	0.236566		0.0330631
0.265655	3.75795	0.0378339	0.000182825		3.75795	0.0272828	0.000124076	0.127283	3.75795	0.0355546	0.00016444	0.235555		0.0325583
0.259803	3.76288	0.0370006	0.000172497		3.76288	0.0273546	0.000119031	0.127355	3.76288	0.0349662	0.000157164	0.234966		0.0321776
0.253887	3.76781	0.036158	0.000170673		3.76781	0.0274791	0.000124409	0.127479	3.76781	0.0342451	0.000157989	0.234245		0.0318186
0.247611	3.77274	0.0352642	0.000157068		3.77274	0.0273178	0.000124879	0.127318	3.77274	0.0336383	0.000150721	0.233638		0.031291
0.243234	3.77767	0.0346408	0.000162328		3.77767	0.0272925	0.000123515	0.127293	3.77767	0.0329131	0.000147856	0.232913		0.0309667
0.239261	3.7826	0.0340751	0.00015986		3.7826	0.0272998	0.000123283	0.1273	3.7826	0.0324395	0.000143279	0.23244		0.0306874
0.235923	3.78753	0.0335997	0.000150608		3.78753	0.027404	0.00010882	0.127404	3.78753	0.0322696	0.000146246	0.23227		0.0305018
0.232318	3.79245	0.0330862	0.000148866		3.79245	0.0272798	0.000120124	0.12728	3.79245	0.0320661	0.000143485	0.232066		0.030183
0.229259	3.79738	0.0326506	0.000154568		3.79738	0.0272825	0.00012236	0.127282	3.79738	0.0312446	0.000134944	0.231245		0.0299666
0.227152	3.80231	0.0323506	0.000145936		3.80231	0.0274491	0.000118549	0.127449	3.80231	0.0312583	0.000138369	0.231258		0.0298998
0.223177	3.80724	0.0317845	0.000144357		3.80724	0.0272647	0.000126127	0.127265	3.80724	0.0311373	0.000141979	0.231137		0.0295246
0.222129	3.81217	0.0316351	0.000144833		3.81217	0.0273333	0.000121348	0.127333	3.81217	0.0308295	0.000135906	0.23083		0.0294842
0.218403	3.8171	0.0311045	0.000142627		3.8171	0.0272354	0.000120632	0.127235	3.8171	0.0305943	0.000140694	0.230594		0.0291699
0.217332	3.82202	0.0309519	0.00013766		3.82202	0.0272251	0.000123288	0.127225	3.82202	0.0307213	0.000140165	0.230721		0.0290885
0.216961	3.82695	0.0308992	0.000137275		3.82695	0.0272639	0.000120839	0.127264	3.82695	0.0303718	0.000137951	0.230372		0.0290815
0.215073	3.83188	0.0306303	0.000139251		3.83188	0.0271202	0.00012281	0.12712	3.83188	0.0306161	0.000139806	0.230616		0.0288752
0.214586	3.83681	0.0305608	0.00013755		3.83681	0.0272731	0.000121937	0.127273	3.83681	0.0304036	0.000131548	0.230404		0.0289169
0.21378	3.84174	0.0304461	0.000134863		3.84174	0.0271623	0.000122197	0.127162	3.84174	0.0304937	0.000135478	0.230494		0.0288042
0.214854	3.84667	0.0305991	0.000134638		3.84667	0.0273937	0.000124256	0.127394	3.84667	0.0307685	0.000132417	0.230769		0.0289964
0.213115	3.8516	0.0303513	0.000226259		3.8516	0.027231	0.000197164	0.127231	3.8516	0.0307848	0.000224766	0.230785		0.0287911
0.215948	3.85652	0.0307548	0.000317495		3.85652	0.0277196	0.000285195	0.12772	3.85652	0.0307492	0.000324484	0.230749		0.0292372
0.215722	3.86145	0.0307227	0.000478071		3.86145	0.0275647	0.000428411	0.127565	3.86145	0.0308858	0.000476075	0.230886		0.0291437
0.220134	3.86638	0.031351	0.000741265		3.86638	0.0278196	0.000655474	0.12782	3.86638	0.0306293	0.000720931	0.230629		0.0295853
0.221118	3.87131	0.0314912	0.00147294		3.87131	0.0277141	0.00130351	0.127714	3.87131	0.0309489	0.00144961	0.230949		0.0296026
0.220974	3.87624	0.0314707	0.00344439		3.87624	0.0282225	0.00310028	0.128222	3.87624	0.0314928	0.00346908	0.231493		0.0298466
0.234215	3.88117	0.0333564	0.0288642		3.88117	0.0282386	0.0244523	0.128239	3.88117	0.0313438	0.0270939	0.231344		0.0307975
0.246317	3.89595	0.03508	0.000448509		3.89595	0.0290351	0.000371748	0.129035	3.89595	0.0338632	0.000425036	0.233863		0.0320575
0.245396	3.90088	0.0349488	0.000273941		3.90088	0.0288726	0.000222249	0.128873	3.90088	0.0344171	0.000267351	0.234417		0.0319107
0.244381	3.90581	0.0348042	0.000234972		3.90581	0.0291288	0.000194605	0.129129	3.90581	0.034699	0.000231721	0.234699		0.0319665
0.241839	3.91074	0.0344421	0.000191565		3.91074	0.0290198	0.000159591	0.12902	3.91074	0.0347933	0.000196613	0.234793		0.031731
0.238682	3.91567	0.0339926	0.000171336		3.91567	0.0288793	0.000142647	0.128879	3.91567	0.0345235	0.00017006	0.234523		0.0314359
0.233559	3.92059	0.033263	0.000160252		3.92059	0.0289647	0.000134432	0.128965	3.92059	0.0342195	0.000156204	0.234219		0.0311138
0.228608	3.92552	0.0325579	0.000143372		3.92552	0.02868	0.000124783	0.12868	3.92552	0.0337854	0.000150662	0.233785		0.0306189
0.225186	3.93045	0.0320706	0.000146204		3.93045	0.0285997	0.000127519	0.1286	3.93045	0.0330068	0.000146726	0.233007		0.0303351
0.219955	3.93538	0.0313256	0.000139078		3.93538	0.0284313	0.000124134	0.128431	3.93538	0.0324222	0.000142248	0.232422		0.0298784
0.216851	3.94031	0.0308835	0.000136398		3.94031	0.0284242	0.000128023	0.128424	3.94031	0.0320268	0.000142999	0.232027		0.0296538
0.214488	3.94524	0.0305469	0.000134699		3.94524	0.0282334	0.000123565	0.128233	3.94524	0.0317056	0.000137367	0.231706		0.0293901
0.213169	3.95016	0.030359	0.000127036		3.95016	0.0282318	0.000123051	0.128232	3.95016	0.0313912	0.000135068	0.231391		0.0292954
0.209446	3.95509	0.0298288	0.000133857		3.95509	0.0281403	0.000121345	0.12814	3.95509	0.0311612	0.000137805	0.231161		0.0289845
0.208234	3.96002	0.0296563	0.000130482		3.96002	0.0280871	0.000125578	0.128087	3.96002	0.0308999	0.000140379	0.2309		0.0288717
0.206881	3.96495	0.0294636	0.000129786		3.96495	0.0281123	0.000122757	0.128112	3.96495	0.0308965	0.000133871	0.230897		0.0287879
0.205738	3.96988	0.0293008	0.000125056		3.96988	0.028041	0.000125177	0.128041	3.96988	0.030703	0.000135053	0.230703		0.0286709
0.204993	3.97481	0.0291947	0.000126078		3.97481	0.028081	0.000126155	0.128081	3.97481	0.0305112	0.000135106	0.230511		0.0286378
0.20261	3.97974	0.0288553	0.000126113		3.97974	0.0280975	0.000125862	0.128097	3.97974	0.030541	0.000137581	0.230541		0.0284764
0.20246	3.98466	0.0288339	0.000127136		3.98466	0.0280299	0.000125628	0.12803	3.98466	0.0303726	0.000132283	0.230373		0.0284319
0.202575	3.98959	0.0288503	0.000123764		3.98959	0.0281549	0.000131383	0.128155	3.98959	0.0303295	0.000130714	0.230329		0.0285026
0.201703	3.99452	0.0287261	0.000124132		3.99452	0.0281026	0.000119847	0.128103	3.99452	0.0303029	0.000128173	0.230303		0.0284143
0.200753	3.99945	0.0285908	0.000127375		3.99945	0.0278749	0.000126501	0.127875	3.99945	0.0304642	0.000131404	0.230464		0.0282329
0.200196	4.00438	0.0285116	0.0001278		4.00438	0.0280329	0.00012981	0.128033	4.00438	0.0303184	0.00013741	0.230318		0.0282722
0.199401	4.00931	0.0283983	0.000118238		4.00931	0.0280419	0.000122599	0.128042	4.00931	0.0304578	0.00013108	0.230458		0.0282201
0.199907	4.01423	0.0284703	0.000122761		4.01423	0.0278351	0.000121717	0.127835	4.01423	0.0303515	0.000127908	0.230351		0.0281527
0.19948	4.01916	0.0284095	0.000123893		4.01916	0.0278786	0.000119838	0.127879	4.01916	0.0303626	0.000131087	0.230363		0.0281441
0.19981	4.02409	0.0284566	0.000118797		4.02409	0.0277016	0.000118304	0.127702	4.02409	0.0303117	0.000132722	0.230312		0.0280791
0.200078	4.02902	0.0284947	0.000122662		4.02902	0.0277432	0.000124752	0.127743	4.02902	0.0303186	0.00013697	0.230319		0.028119
0.199333	4.03395	0.0283886	0.000124966		4.03395	0.027367	0.000119821	0.127367	4.03395	0.0303651	0.00013048	0.230365		0.0278778
0.199549	4.03888	0.0284193	0.000119075		4.03888	0.0274543	0.000123187	0.127454	4.03888	0.0300144	0.000134319	0.230014		0.0279368
0.198509	4.04381	0.0282712	0.000122428		4.04381	0.0275386	0.000121948	0.127539	4.04381	0.0303273	0.000132808	0.230327		0.0279049
0.198861	4.04873	0.0283213	0.000112077		4.04873	0.0274319	0.000117035	0.127432	4.04873	0.0302342	0.000128894	0.230234		0.0278766
0.199665	4.05366	0.0284359	0.000115831		4.05366	0.0275922	0.000110303	0.127592	4.05366	0.0303678	0.000122198	0.230368		0.028014
0.199099	4.05859	0.0283553	0.000114092		4.05859	0.0276111	0.000112969	0.127611	4.05859	0.030319	0.000127621	0.230319		0.0279832
0.19819	4.06352	0.0282259	0.000117946		4.06352	0.0275479	0.00012184	0.127548	4.06352	0.0304483	0.000129985	0.230448		0.0278869
0.198636	4.06845	0.0282893	0.000118409		4.06845	0.0276137	0.00012028	0.127614	4.06845	0.0304152	0.00013079	0.230415		0.0279515
0.198595	4.07338	0.0282835	8.00991e-05		4.07338	0.0276565	7.78655e-05	0.127656	4.07338	0.0303222	8.45438e-05	0.230322		0.02797
0.200834	4.0783	0.0286024	0.000125176		4.0783	0.0278469	0.000123948	0.127847	4.0783	0.0306248	0.000128262	0.230625		0.0282246
0.199957	4.08323	0.0284774	0.000125654		4.08323	0.02788	0.00012499	0.12788	4.08323	0.0306976	0.000130412	0.230698		0.0281787
0.200528	4.08816	0.0285587	0.000120663		4.08816	0.027968	0.000119827	0.127968	4.08816	0.0307071	0.000131259	0.230707		0.0282634
0.200368	4.09309	0.028536	0.00012646		4.09309	0.0280705	0.000124328	0.12807	4.09309	0.0306157	0.000135587	0.230616		0.0283033
0.199257	4.09802	0.0283778	0.000121282		4.09802	0.028138	0.000124515	0.128138	4.09802	0.0308933	0.000133299	0.230893		0.0282579
0.200988	4.10295	0.0286244	0.000120899		4.10295	0.0282943	0.000123551	0.128294	4.10295	0.0309113	0.000138589	0.230911		0.0284593
0.203266	4.10788	0.0289487	0.00011396		4.10788	0.0285815	0.000120463	0.128582	4.10788	0.0311281	0.000133045	0.231128		0.0287651
0.206576	4.1128	0.0294202	0.000128024		4.1128	0.028784	0.00012442	0.128784	4.1128	0.0313257	0.000134032	0.231326		0.0291021
0.207768	4.11773	0.0295899	0.000125463		4.11773	0.0290861	0.000128848	0.129086	4.11773	0.0314632	0.000139406	0.231463		0.029338
0.206401	4.12266	0.0293953	0.000123431		4.12266	0.0293838	0.000130794	0.129384	4.12266	0.0317506	0.000139109	0.231751		0.0293896
0.207275	4.12759	0.0295196	0.000128571		4.12759	0.0295684	0.000130361	0.129568	4.12759	0.0320029	0.000141518	0.232003		0.029544
0.208468	4.13252	0.0296895	0.000127086		4.13252	0.0298452	0.000132179	0.129845	4.13252	0.0320295	0.000131691	0.232029		0.0297674
0.211546	4.13745	0.0301279	0.000134333		4.13745	0.0301929	0.000131785	0.130193	4.13745	0.0323713	0.000132835	0.232371		0.0301604
0.216056	4.14238	0.0307702	0.000131657		4.14238	0.030374	0.000136609	0.130374	4.14238	0.032682	0.000146328	0.232682		0.0305721
0.21827	4.1473	0.0310856	0.000138553		4.1473	0.0305912	0.000135209	0.130591	4.1473	0.0332157	0.000151671	0.233216		0.0308384
0.222397	4.15223	0.0316733	0.000143145		4.15223	0.0308376	0.000141366	0.130838	4.15223	0.0339591	0.000152288	0.233959		0.0312554
0.226579	4.15716	0.0322689	0.000145367		4.15716	0.0309442	0.000141121	0.130944	4.15716	0.0344256	0.000152919	0.234426		0.0316065
0.227327	4.16209	0.0323754	0.000130984		4.16209	0.0310196	0.00012866	0.13102	4.16209	0.0346974	0.00013911	0.234697		0.0316975
0.228494	4.16702	0.0325417	0.000140427		4.16702	0.0308895	0.000137241	0.13089	4.16702	0.0347786	0.00015137	0.234779		0.0317156
0.226614	4.17195	0.0322739	0.000146583		4.17195	0.0308306	0.000141728	0.130831	4.17195	0.0344683	0.000153251	0.234468		0.0315522
0.22448	4.17687	0.0319699	0.000146482		4.17687	0.0307637	0.000140237	0.130764	4.17687	0.0342148	0.000156865	0.234215		0.0313668
0.222393	4.1818	0.0316728	0.000142452		4.1818	0.0304323	0.000136893	0.130432	4.1818	0.0339919	0.000153326	0.233992		0.0310525
0.2211	4.18673	0.0314886	0.000137368		4.18673	0.0302668	0.000135563	0.130267	4.18673	0.0336079	0.000149503	0.233608		0.0308777
0.221044	4.19166	0.0314806	0.000142188		4.19166	0.0300632	0.000137175	0.130063	4.19166	0.0333082	0.000150018	0.233308		0.0307719
0.219997	4.19659	0.0313316	0.000134011		4.19659	0.0298637	0.00013223	0.129864	4.19659	0.0329633	0.000142508	0.232963		0.0305976
0.216806	4.20152	0.0308771	0.000134453		4.20152	0.0295935	0.000134121	0.129593	4.20152	0.0329797	0.000147906	0.23298		0.0302353
0.213444	4.20644	0.0303983	0.000130928		4.20644	0.02934	0.000129562	0.12934	4.20644	0.0327185	0.000140412	0.232719		0.0298692
0.211746	4.21137	0.0301564	0.00012513		4.21137	0.0290728	0.000124482	0.129073	4.21137	0.0326005	0.000141924	0.2326		0.0296146
0.211312	4.2163	0.0300947	0.000131939		4.2163	0.0289376	0.000129914	0.128938	4.2163	0.0324168	0.000140266	0.232417		0.0295161
0.210389	4.22123	0.0299631	0.000134585		4.22123	0.029004	0.00012981	0.129004	4.22123	0.0323927	0.00014201	0.232393		0.0294836
0.208676	4.22616	0.0297192	0.000127781		4.22616	0.0287654	0.000129546	0.128765	4.22616	0.032241	0.000139049	0.232241		0.0292423
0.207912	4.23109	0.0296104	0.000129004		4.23109	0.0289431	0.000129572	0.128943	4.23109	0.0322782	0.000141801	0.232278		0.0292768
0.207424	4.23602	0.0295409	0.000123444		4.23602	0.0290595	0.000129758	0.12906	4.23602	0.0323923	0.000142156	0.232392		0.0293002
0.205831	4.24094	0.0293141	0.000123278		4.24094	0.0292312	0.000128419	0.129231	4.24094	0.0319667	0.000140281	0.231967		0.0292727
0.20493	4.24587	0.0291858	0.000126978		4.24587	0.0293573	0.000132015	0.129357	4.24587	0.0318936	0.000137976	0.231894		0.0292715
0.202648	4.2508	0.0288607	0.000118484		4.2508	0.0291904	0.000122159	0.12919	4.2508	0.0317176	0.000126409	0.231718		0.0290256
0.202296	4.25573	0.0288106	0.000119233		4.25573	0.0293472	0.000123785	0.129347	4.25573	0.0318004	0.000126684	0.2318		0.0290789
0.202069	4.26066	0.0287782	0.000119387		4.26066	0.029337	0.000121318	0.129337	4.26066	0.0317293	0.000134146	0.231729		0.0290576
0.201734	4.26559	0.0287306	0.000123025		4.26559	0.0293106	0.000125668	0.129311	4.26559	0.031799	0.000133388	0.231799		0.0290206
0.201736	4.27051	0.0287309	0.000123854		4.27051	0.0293447	0.000130401	0.129345	4.27051	0.0316519	0.000138662	0.231652		0.0290378
0.200675	4.27544	0.0285797	0.000117458		4.27544	0.0291153	0.000127152	0.129115	4.27544	0.0316277	0.000133318	0.231628		0.0288475
0.200425	4.28037	0.0285442	0.000121765		4.28037	0.0290913	0.000127329	0.129091	4.28037	0.0316868	0.000138349	0.231687		0.0288178
0.201363	4.2853	0.0286777	0.000122036		4.2853	0.0289456	0.000125298	0.128946	4.2853	0.0317192	0.000135023	0.231719		0.0288117
0.201896	4.29023	0.0287536	0.000125152		4.29023	0.0288962	0.000121117	0.128896	4.29023	0.0317625	0.000136324	0.231762		0.0288249
0.202359	4.29516	0.0288195	0.000124821		4.29516	0.0287122	0.000127185	0.128712	4.29516	0.0316802	0.000132653	0.23168		0.0287659
0.202672	4.30009	0.0288641	0.000123894		4.30009	0.0286133	0.000127417	0.128613	4.30009	0.0316673	0.000134199	0.231667		0.0287387
0.204943	4.30501	0.0291876	0.000125188		4.30501	0.0284596	0.000124476	0.12846	4.30501	0.0317983	0.00013986	0.231798		0.0288236
0.204954	4.30994	0.0291891	0.000120395		4.30994	0.0282761	0.000124063	0.128276	4.30994	0.0319864	0.000140575	0.231986		0.0287326
0.206879	4.31487	0.0294633	0.000129976		4.31487	0.0281762	0.000124719	0.128176	4.31487	0.0320432	0.000138508	0.232043		0.0288197
0.208171	4.3198	0.0296473	0.000129477		4.3198	0.0280591	0.000122765	0.128059	4.3198	0.0321543	0.000138457	0.232154		0.0288532
0.210366	4.32473	0.0299599	0.000127923		4.32473	0.0280453	0.00012174	0.128045	4.32473	0.0324754	0.000137585	0.232475		0.0290026
0.211892	4.32966	0.0301772	0.000116817		4.32966	0.0280182	0.000114503	0.128018	4.32966	0.0327679	0.000126646	0.232768		0.0290977
0.215185	4.33458	0.0306463	0.000123885		4.33458	0.0280117	0.000114402	0.128012	4.33458	0.0331874	0.000139998	0.233187		0.029329
0.215982	4.33951	0.0307597	0.000133908		4.33951	0.028087	0.000117172	0.128087	4.33951	0.0335554	0.000141807	0.233555		0.0294234
0.216528	4.34444	0.0308375	0.000132035		4.34444	0.0280848	0.000119928	0.128085	4.34444	0.0336769	0.00014376	0.233677		0.0294611
0.216637	4.34937	0.030853	0.000131111		4.34937	0.0279981	0.00011946	0.127998	4.34937	0.0336143	0.000147	0.233614		0.0294255
0.215438	4.3543	0.0306822	0.000129322		4.3543	0.0279308	0.000122927	0.127931	4.3543	0.0335289	0.000144853	0.233529		0.0293065
0.215254	4.35923	0.030656	0.000133621		4.35923	0.0280951	0.000122114	0.128095	4.35923	0.0333204	0.000143925	0.23332		0.0293756
0.213283	4.36416	0.0303753	0.000131889		4.36416	0.028016	0.000123174	0.128016	4.36416	0.0332335	0.00014133	0.233234		0.0291957
0.211958	4.36908	0.0301867	0.000130336		4.36908	0.0279346	0.00012336	0.127935	4.36908	0.0330173	0.000144656	0.233017		0.0290606
0.211102	4.37401	0.0300648	0.000128427		4.37401	0.0280248	0.000122181	0.128025	4.37401	0.0328674	0.000144918	0.232867		0.0290448
0.211025	4.37894	0.0300538	0.000127894		4.37894	0.0281114	0.000124443	0.128111	4.37894	0.0328517	0.000140864	0.232852		0.0290826
0.210024	4.38387	0.0299112	0.000128526		4.38387	0.028206	0.000123801	0.128206	4.38387	0.0327208	0.000141857	0.232721		0.0290586
0.209432	4.3888	0.0298268	0.000132726		4.3888	0.0283267	0.000122188	0.128327	4.3888	0.0325981	0.000142961	0.232598		0.0290768
0.208345	4.39373	0.029672	0.000127755		4.39373	0.0283627	0.000123415	0.128363	4.39373	0.0326082	0.000138756	0.232608		0.0290174
0.207949	4.39865	0.0296157	0.000123271		4.39865	0.028417	0.000115735	0.128417	4.39865	0.0325774	0.00013878	0.232577		0.0290163
0.207009	4.40358	0.0294818	0.00011921		4.40358	0.0283487	0.000109036	0.128349	4.40358	0.0323799	0.000126903	0.23238		0.0289153
0.206428	4.40851	0.029399	0.000120064		4.40851	0.0283676	0.000116186	0.128368	4.40851	0.032116	0.000130388	0.232116		0.0288833
0.206575	4.41344	0.02942	0.000122827		4.41344	0.0285407	0.000120426	0.128541	4.41344	0.0322506	0.00013413	0.232251		0.0289803
0.205789	4.41837	0.029308	0.000121831		4.41837	0.0283606	0.000119784	0.128361	4.41837	0.0320952	0.000133341	0.232095		0.0288343
0.205918	4.4233	0.0293264	0.000124018		4.4233	0.0285475	0.000118383	0.128548	4.4233	0.031949	0.000134715	0.231949		0.028937
0.205303	4.42823	0.0292389	0.000124435		4.42823	0.028517	0.000127131	0.128517	4.42823	0.0320354	0.00013927	0.232035		0.0288779
0.203352	4.43315	0.028961	0.000120968		4.43315	0.0285457	0.000121197	0.128546	4.43315	0.0318518	0.000137401	0.231852		0.0287534
0.202839	4.43808	0.028888	0.000122294		4.43808	0.0284902	0.000122374	0.12849	4.43808	0.031886	0.000137973	0.231886		0.0286891
0.203192	4.44301	0.0289383	0.000121026		4.44301	0.0285911	0.00012267	0.128591	4.44301	0.0317999	0.000138464	0.2318		0.0287647
0.201763	4.44794	0.0287346	0.000125173		4.44794	0.0286781	0.000123405	0.128678	4.44794	0.0319707	0.000141925	0.231971		0.0287064
0.201391	4.45287	0.0286817	0.00012317		4.45287	0.0286714	0.000123561	0.128671	4.45287	0.0319879	0.00013847	0.231988		0.0286766
0.20246	4.4578	0.0288339	0.00013278		4.4578	0.028827	0.000131866	0.128827	4.4578	0.0320394	0.000141368	0.232039		0.0288304
0.202285	4.46273	0.028809	0.000125241		4.46273	0.0289325	0.000126685	0.128933	4.46273	0.0319547	0.000139424	0.231955		0.0288707
0.201648	4.46765	0.0287183	0.000114972		4.46765	0.0288189	0.000116631	0.128819	4.46765	0.0319111	0.000131087	0.231911		0.0287686
0.203317	4.47258	0.028956	0.000119541		4.47258	0.0288767	0.000122839	0.128877	4.47258	0.0320187	0.000132384	0.232019		0.0289163
0.202353	4.47751	0.0288187	0.000120108		4.47751	0.0288726	0.000120533	0.128873	4.47751	0.0318957	0.00013803	0.231896		0.0288456
0.204793	4.48244	0.0291662	0.000125542		4.48244	0.0289814	0.000122966	0.128981	4.48244	0.0320568	0.000135299	0.232057		0.0290738
0.206485	4.48737	0.0294072	0.000123107		4.48737	0.0290008	0.000122946	0.129001	4.48737	0.0322319	0.000133171	0.232232		0.029204
0.205823	4.4923	0.0293128	0.000123369		4.4923	0.0289794	0.00012584	0.128979	4.4923	0.0321485	0.000134536	0.232148		0.0291461
0.208857	4.49722	0.0297449	0.000127465		4.49722	0.0289496	0.000129858	0.12895	4.49722	0.0321111	0.000140053	0.232111		0.0293473
0.210027	4.50215	0.0299116	0.000125708		4.50215	0.0288759	0.00012408	0.128876	4.50215	0.0323268	0.000141903	0.232327		0.0293938
0.212296	4.50708	0.0302347	0.000129329		4.50708	0.0289297	0.000126323	0.12893	4.50708	0.0323706	0.000135337	0.232371		0.0295822
0.216059	4.51201	0.0307706	0.000126684		4.51201	0.0288852	0.000124009	0.128885	4.51201	0.0327087	0.000134288	0.232709		0.0298279
0.218464	4.51694	0.0311132	0.000136847		4.51694	0.0288453	0.000127869	0.128845	4.51694	0.0328502	0.000134899	0.23285		0.0299793
0.221519	4.52187	0.0315483	0.000136065		4.52187	0.0288422	0.000123026	0.128842	4.52187	0.033176	0.000137504	0.233176		0.0301953
0.223326	4.52679	0.0318056	0.000123153		4.52679	0.0288644	0.000116106	0.128864	4.52679	0.0336666	0.000130014	0.233667		0.030335
0.224713	4.53172	0.0320031	0.000130103		4.53172	0.0289851	0.000118228	0.128985	4.53172	0.0337957	0.000136651	0.233796		0.0304941
0.224103	4.53665	0.0319162	0.000135991		4.53665	0.0288315	0.000123783	0.128832	4.53665	0.0340535	0.000144776	0.234053		0.0303739
0.222474	4.54158	0.0316843	0.000135636		4.54158	0.0289946	0.000122087	0.128995	4.54158	0.0341668	0.000146945	0.234167		0.0303394
0.220414	4.54651	0.0313909	0.000131075		4.54651	0.0290111	0.000123257	0.129011	4.54651	0.0338631	0.000146772	0.233863		0.030201
0.219908	4.55144	0.0313189	0.000131764		4.55144	0.0290519	0.000122859	0.129052	4.55144	0.0340957	0.000144125	0.234096		0.0301854
0.215295	4.55637	0.0306619	0.000127131		4.55637	0.0290409	0.000123709	0.129041	4.55637	0.0336805	0.000145616	0.23368		0.0298514
0.214105	4.56129	0.0304924	0.000129626		4.56129	0.029136	0.000128845	0.129136	4.56129	0.033479	0.000144036	0.233479		0.0298142
0.211178	4.56622	0.0300755	0.000124702		4.56622	0.0293571	0.000124995	0.129357	4.56622	0.033082	0.000143064	0.233082		0.0297163
0.21078	4.57115	0.0300188	0.000130497		4.57115	0.0293069	0.000128701	0.129307	4.57115	0.0328342	0.000141938	0.232834		0.0296629
0.209351	4.57608	0.0298153	0.000129753		4.57608	0.0294769	0.000131285	0.129477	4.57608	0.0326349	0.000143192	0.232635		0.0296461
0.208239	4.58101	0.029657	0.000110031		4.58101	0.0296429	0.000116287	0.129643	4.58101	0.0325983	0.000115735	0.232598		0.0296499
0.207754	4.58594	0.0295879	0.000119464		4.58594	0.0298828	0.000124967	0.129883	4.58594	0.0325493	0.000135719	0.232549		0.0297353
0.206507	4.59087	0.0294104	0.000121289		4.59087	0.0300567	0.00012704	0.130057	4.59087	0.0324484	0.00013694	0.232448		0.0297335
0.206305	4.59579	0.0293815	0.00012342		4.59579	0.030261	0.000128343	0.130261	4.59579	0.0323303	0.000134226	0.23233		0.0298213
0.207279	4.60072	0.0295203	0.000122599		4.60072	0.0305396	0.000131357	0.13054	4.60072	0.0322138	0.000136514	0.232214		0.0300299
0.206146	4.60565	0.0293588	0.000119621		4.60565	0.0304496	0.000133735	0.13045	4.60565	0.0321854	0.000133649	0.232185		0.0299042
0.205825	4.61058	0.0293132	0.00012159		4.61058	0.0306503	0.000133029	0.13065	4.61058	0.0322306	0.000134302	0.232231		0.0299818
0.205656	4.61551	0.0292891	0.00012322		4.61551	0.0306647	0.000134493	0.130665	4.61551	0.032192	0.000136683	0.232192		0.0299769
0.205406	4.62044	0.0292536	0.000122316		4.62044	0.0307044	0.000133018	0.130704	4.62044	0.0320412	0.000129078	0.232041		0.029979
0.204904	4.62536	0.029182	0.000127647		4.62536	0.0305633	0.00013375	0.130563	4.62536	0.0320784	0.000136309	0.232078		0.0298726
0.204877	4.63029	0.0291782	0.000112241		4.63029	0.0304547	0.000121146	0.130455	4.63029	0.0320977	0.000126395	0.232098		0.0298165
0.2052	4.63522	0.0292242	0.000113812		4.63522	0.0304342	0.000125172	0.130434	4.63522	0.0320963	0.000128199	0.232096		0.0298292
0.205016	4.64015	0.029198	0.00011708		4.64015	0.0303344	0.0001268	0.130334	4.64015	0.0319518	0.000126202	0.231952		0.0297662
0.205986	4.64508	0.0293361	0.00011878		4.64508	0.030304	0.000127926	0.130304	4.64508	0.0316456	0.000128626	0.231646		0.02982
0.203582	4.65001	0.0289937	0.000119312		4.65001	0.0303003	0.000128926	0.1303	4.65001	0.0318225	0.000131848	0.231823		0.029647
0.206077	4.65494	0.0293491	0.000119277		4.65494	0.0303222	0.000128485	0.130322	4.65494	0.031831	0.000132405	0.231831		0.0298357
0.204947	4.65986	0.0291881	0.000118646		4.65986	0.0302128	0.000131768	0.130213	4.65986	0.0318035	0.000134378	0.231803		0.0297005
0.205245	4.66479	0.0292306	0.0001224		4.66479	0.0302513	0.000132778	0.130251	4.66479	0.0316957	0.000134176	0.231696		0.0297409
0.204972	4.66972	0.0291916	0.000121513		4.66972	0.0300968	0.000131939	0.130097	4.66972	0.031814	0.000131114	0.231814		0.0296442
0.204355	4.67465	0.0291038	0.000117421		4.67465	0.0300869	0.00012897	0.130087	4.67465	0.031653	0.000136485	0.231653		0.0295954
0.205843	4.67958	0.0293158	0.000112745		4.67958	0.0301385	0.000113418	0.130138	4.67958	0.0316998	0.000123338	0.2317		0.0297271
0.206925	4.68451	0.0294698	0.000111202		4.68451	0.0303147	0.000122717	0.130315	4.68451	0.0318347	0.000121082	0.231835		0.0298923
0.206559	4.68943	0.0294177	0.000117617		4.68943	0.0303965	0.000128544	0.130397	4.68943	0.0317978	0.000127404	0.231798		0.0299071
0.206311	4.69436	0.0293824	0.000118491		4.69436	0.030272	0.00012802	0.130272	4.69436	0.0318029	0.000132777	0.231803		0.0298272
0.206121	4.69929	0.0293553	0.000111811		4.69929	0.0302149	0.0001277	0.130215	4.69929	0.0318508	0.000126861	0.231851		0.0297851
0.206613	4.70422	0.0294253	0.000121269		4.70422	0.0304445	0.000128145	0.130445	4.70422	0.0318294	0.000134435	0.231829		0.0299349
0.206767	4.70915	0.0294473	0.000125601		4.70915	0.0305713	0.000134766	0.130571	4.70915	0.0316871	0.000135632	0.231687		0.0300093
0.207722	4.71408	0.0295833	0.000119496		4.71408	0.0307969	0.000131881	0.130797	4.71408	0.0318513	0.000133547	0.231851		0.0301901
0.207691	4.71901	0.029579	0.000125299		4.71901	0.0308987	0.000138353	0.130899	4.71901	0.0318458	0.000135728	0.231846		0.0302389
0.207525	4.72393	0.0295553	0.000121418		4.72393	0.0310753	0.000131769	0.131075	4.72393	0.0319362	0.000125218	0.231936		0.0303153
0.20789	4.72886	0.0296073	0.000112454		4.72886	0.0311977	0.000123948	0.131198	4.72886	0.0318488	0.000124203	0.231849		0.0304025
0.209061	4.73379	0.0297741	0.000127236		4.73379	0.0314835	0.000136068	0.131483	4.73379	0.0319383	0.000137394	0.231938		0.0306288
0.209395	4.73872	0.0298216	0.000121094		4.73872	0.0314873	0.000136745	0.131487	4.73872	0.0318745	0.000132989	0.231875		0.0306545
0.208889	4.74365	0.0297496	0.00012847		4.74365	0.0315818	0.000138656	0.131582	4.74365	0.0318562	0.000136402	0.231856		0.0306657
0.209799	4.74858	0.0298792	0.000121945		4.74858	0.0316407	0.000135111	0.131641	4.74858	0.0318405	0.000129512	0.23184		0.0307599
0.210252	4.7535	0.0299437	0.000126446		4.7535	0.0315048	0.000137306	0.131505	4.7535	0.0318517	0.000131961	0.231852		0.0307242
0.210832	4.75843	0.0300263	0.000123764		4.75843	0.0315612	0.000137218	0.131561	4.75843	0.0320258	0.000133616	0.232026		0.0307938
0.212087	4.76336	0.0302049	0.000130396		4.76336	0.0314162	0.000138992	0.131416	4.76336	0.0319704	0.000135721	0.23197		0.0308106
0.212584	4.76829	0.0302758	0.000119669		4.76829	0.0313269	0.000129703	0.131327	4.76829	0.0318023	0.000129661	0.231802		0.0308013
0.213201	4.77322	0.0303636	0.000115329		4.77322	0.0313064	0.000122522	0.131306	4.77322	0.0319903	0.000120195	0.23199		0.030835
0.215165	4.77815	0.0306434	0.000120737		4.77815	0.0312767	0.000125682	0.131277	4.77815	0.0319498	0.00012794	0.23195		0.03096
0.215908	4.78308	0.0307492	0.000123896		4.78308	0.0310382	0.000130216	0.131038	4.78308	0.0320665	0.000128088	0.232067		0.0308937
0.216298	4.788	0.0308048	0.000129449		4.788	0.0309938	0.000134666	0.130994	4.788	0.0319515	0.00013283	0.231952		0.0308993
0.217406	4.79293	0.0309626	0.000127098		4.79293	0.0308864	0.000133851	0.130886	4.79293	0.0321027	0.000135276	0.232103		0.0309245
0.219456	4.79786	0.0312545	0.000133803		4.79786	0.030862	0.000128832	0.130862	4.79786	0.0322604	0.000134122	0.23226		0.0310582
0.221937	4.80279	0.0316078	0.000133579		4.80279	0.0307023	0.000131287	0.130702	4.80279	0.0323004	0.000134311	0.2323		0.0311551
0.223648	4.80772	0.0318514	0.000132621		4.80772	0.0307895	0.000133986	0.13079	4.80772	0.0322981	0.000137305	0.232298		0.0313205
0.226831	4.81265	0.0323047	0.000124726		4.81265	0.0307671	0.000114931	0.130767	4.81265	0.0326606	0.000120896	0.232661		0.0315359
0.23078	4.81757	0.0328672	0.000127211		4.81757	0.0307512	0.000121533	0.130751	4.81757	0.0329477	0.000127382	0.232948		0.0318092
0.232787	4.8225	0.0331531	0.000133251		4.8225	0.0307548	0.000125747	0.130755	4.8225	0.0332054	0.000131792	0.233205		0.031954
0.236012	4.82743	0.0336123	0.000139097		4.82743	0.0307273	0.000129337	0.130727	4.82743	0.0335324	0.000139102	0.233532		0.0321698
0.236273	4.83236	0.0336494	0.000139133		4.83236	0.0308156	0.000130665	0.130816	4.83236	0.0337674	0.000139489	0.233767		0.0322325
0.237333	4.83729	0.0338005	0.000144721		4.83729	0.0308298	0.000133887	0.13083	4.83729	0.0339065	0.000143686	0.233906		0.0323151
0.235868	4.84222	0.0335918	0.00014404		4.84222	0.0307988	0.000132205	0.130799	4.84222	0.0340627	0.000144373	0.234063		0.0321953
0.235813	4.84715	0.033584	0.000145635		4.84715	0.0308233	0.000135253	0.130823	4.84715	0.0338871	0.000143877	0.233887		0.0322037
0.235607	4.85207	0.0335546	0.000129997		4.85207	0.0309441	0.000120536	0.130944	4.85207	0.0340141	0.000129291	0.234014		0.0322494
0.234216	4.857	0.0333565	0.000129266		4.857	0.0308495	0.000121468	0.130849	4.857	0.033773	0.000131612	0.233773		0.032103
0.235184	4.86193	0.0334944	0.000136259		4.86193	0.0308993	0.000126885	0.130899	4.86193	0.0337494	0.000134142	0.233749		0.0321969
0.235383	4.86686	0.0335227	0.000135526		4.86686	0.0310428	0.000127158	0.131043	4.86686	0.0337866	0.000139698	0.233787		0.0322828
0.234746	4.87179	0.033432	0.000140105		4.87179	0.0309492	0.000130423	0.130949	4.87179	0.0337002	0.000139879	0.2337		0.0321906
0.235995	4.87672	0.0336099	0.000143455		4.87672	0.0309937	0.00013016	0.130994	4.87672	0.0337813	0.000147289	0.233781		0.0323018
0.238046	4.88164	0.0339021	0.000144282		4.88164	0.0309697	0.000131726	0.13097	4.88164	0.0337176	0.000140404	0.233718		0.0324359
0.239138	4.88657	0.0340575	0.000142827		4.88657	0.0309966	0.000132032	0.130997	4.88657	0.0336789	0.000144673	0.233679		0.032527
0.240569	4.8915	0.0342613	0.000132363		4.8915	0.0310598	0.00011881	0.13106	4.8915	0.0337643	0.000124121	0.233764		0.0326606
0.244208	4.89643	0.0347795	0.000137509		4.89643	0.0307878	0.000123374	0.130788	4.89643	0.0337276	0.000131977	0.233728		0.0327837
0.246179	4.90136	0.0350603	0.000140664		4.90136	0.030917	0.000124891	0.130917	4.90136	0.0340781	0.000138602	0.234078		0.0329886
0.249943	4.90629	0.0355963	0.000149481		4.90629	0.031008	0.000129278	0.131008	4.90629	0.0343302	0.000141877	0.23433		0.0333021
0.251838	4.91122	0.0358662	0.000152195		4.91122	0.0308892	0.000129595	0.130889	4.91122	0.0344392	0.000141963	0.234439		0.0333777
0.256086	4.91614	0.0364712	0.000156065		4.91614	0.0309416	0.000130589	0.130942	4.91614	0.0349849	0.000150447	0.234985		0.0337064
0.259891	4.92107	0.0370131	0.000158128		4.92107	0.0306916	0.000130569	0.130692	4.92107	0.0352097	0.000151496	0.23521		0.0338523
0.26242	4.926	0.0373733	0.000162198		4.926	0.030715	0.000134349	0.130715	4.926	0.0354187	0.000152364	0.235419		0.0340441
0.264608	4.93093	0.0376849	0.000143761		4.93093	0.0308365	0.000112192	0.130836	4.93093	0.0357062	0.00013105	0.235706		0.0342607
0.26623	4.93586	0.0379159	0.000155531		4.93586	0.0309851	0.000124478	0.130985	4.93586	0.0357695	0.000145282	0.23577		0.0344505
0.26525	4.94079	0.0377764	0.000152541		4.94079	0.0308661	0.00012905	0.130866	4.94079	0.0356444	0.000146404	0.235644		0.0343213
0.264542	4.94571	0.0376756	0.000161728		4.94571	0.0307849	0.00012743	0.130785	4.94571	0.035532	0.000148416	0.235532		0.0342302
0.261351	4.95064	0.037221	0.000162605		4.95064	0.0307515	0.000126251	0.130752	4.95064	0.0352753	0.000145235	0.235275		0.0339863
0.258919	4.95557	0.0368747	0.0001593		4.95557	0.0308107	0.000129358	0.130811	4.95557	0.035096	0.000147784	0.235096		0.0338427
0.256926	4.9605	0.0365909	0.000159785		4.9605	0.0308715	0.000133449	0.130872	4.9605	0.0347845	0.0001471	0.234785		0.0337312
0.253816	4.96543	0.0361479	0.000139189		4.96543	0.0309022	0.000116362	0.130902	4.96543	0.0343911	0.000129011	0.234391		0.0335251
0.249587	4.97036	0.0355456	0.000140922		4.97036	0.0308316	0.000119316	0.130832	4.97036	0.0341357	0.000132691	0.234136		0.0331886
0.24604	4.97529	0.0350405	0.000143393		4.97529	0.0308325	0.000124656	0.130833	4.97529	0.0335724	0.000135104	0.233572		0.0329365
0.243592	4.98021	0.0346918	0.000145489		4.98021	0.030818	0.000131593	0.130818	4.98021	0.0334264	0.000136722	0.233426		0.0327549
0.242722	4.98514	0.034568	0.000145452		4.98514	0.0309496	0.00013123	0.13095	4.98514	0.0333431	0.000137518	0.233343		0.0327588
0.240798	4.99007	0.034294	0.000143122		4.99007	0.0309341	0.000127144	0.130934	4.99007	0.0332496	0.00013633	0.23325		0.032614
0.240017	4.995	0.0341828	0.000147739		4.995	0.0311083	0.000132789	0.131108	4.995	0.0333555	0.000144573	0.233355		0.0326456
0.239917	4.99993	0.0341685	0.00013837		4.99993	0.0311933	0.000126998	0.131193	4.99993	0.0334481	0.000135506	0.233448		0.0326809
0.241099	5.00486	0.0343368	0.000138457		5.00486	0.0313735	0.000126559	0.131373	5.00486	0.0335736	0.000134851	0.233574		0.0328551
0.242736	5.00978	0.03457	0.000144778		5.00978	0.0313617	0.000130213	0.131362	5.00978	0.0336673	0.000137484	0.233667		0.0329658
0.244056	5.01471	0.0347579	0.00014598		5.01471	0.0314589	0.000134957	0.131459	5.01471	0.0340151	0.000135737	0.234015		0.0331084
0.245519	5.01964	0.0349664	0.00014389		5.01964	0.0315566	0.000131679	0.131557	5.01964	0.0340855	0.000143086	0.234085		0.0332615
0.246659	5.02457	0.0351287	0.000151726		5.02457	0.0315418	0.000135603	0.131542	5.02457	0.0343479	0.000142553	0.234348		0.0333352
0.247429	5.0295	0.0352383	0.000146977		5.0295	0.0315886	0.000133186	0.131589	5.0295	0.0341968	0.000142126	0.234197		0.0334134
0.248718	5.03443	0.0354218	0.000136077		5.03443	0.0316753	0.000117819	0.131675	5.03443	0.0344796	0.000125965	0.23448		0.0335485
0.250091	5.03936	0.0356174	0.000140125		5.03936	0.0317595	0.000125795	0.13176	5.03936	0.0344158	0.000134443	0.234416		0.0336885
0.250453	5.04428	0.035669	0.000142062		5.04428	0.0317566	0.000128682	0.131757	5.04428	0.0344112	0.000131973	0.234411		0.0337128
0.250551	5.04921	0.0356829	0.000147975		5.04921	0.0318978	0.000135049	0.131898	5.04921	0.0343732	0.000139299	0.234373		0.0337903
0.249679	5.05414	0.0355587	0.000145931		5.05414	0.0319505	0.000136078	0.13195	5.05414	0.0343431	0.000142365	0.234343		0.0337546
0.250968	5.05907	0.0357423	0.00015064		5.05907	0.0320083	0.000132807	0.132008	5.05907	0.0342435	0.000139929	0.234244		0.0338753
0.250309	5.064	0.0356484	0.000155005		5.064	0.0320409	0.00013742	0.132041	5.064	0.0341729	0.000141494	0.234173		0.0338447
0.251037	5.06893	0.0357522	0.000128654		5.06893	0.0319629	0.000114517	0.131963	5.06893	0.0343215	0.000120313	0.234322		0.0338575
0.251126	5.07385	0.0357648	0.000142074		5.07385	0.0319088	0.000128089	0.131909	5.07385	0.0343044	0.000131267	0.234304		0.0338368
0.251372	5.07878	0.0357998	0.000144071		5.07878	0.0319815	0.000131838	0.131982	5.07878	0.0341671	0.000131466	0.234167		0.0338907
0.250924	5.08371	0.0357361	0.00015234		5.08371	0.0320455	0.000133684	0.132046	5.08371	0.0341923	0.000144846	0.234192		0.0338908
0.250141	5.08864	0.0356246	0.000145113		5.08864	0.0318009	0.000134665	0.131801	5.08864	0.0342151	0.000139704	0.234215		0.0337127
0.251057	5.09357	0.035755	0.000151754		5.09357	0.0320012	0.000134901	0.132001	5.09357	0.0340489	0.000140477	0.234049		0.0338781
0.249978	5.0985	0.0356013	0.000133584		5.0985	0.0317865	0.00012456	0.131786	5.0985	0.0339599	0.000132022	0.23396		0.0336939
0.250997	5.10343	0.0357464	0.000137817		5.10343	0.0317924	0.000124089	0.131792	5.10343	0.0339751	0.000129387	0.233975		0.0337694
0.252215	5.10835	0.0359199	0.000146002		5.10835	0.0319078	0.00012774	0.131908	5.10835	0.03396	0.000132263	0.23396		0.0339139
0.252091	5.11328	0.0359023	0.000146528		5.11328	0.0317208	0.000130013	0.131721	5.11328	0.0338916	0.000132161	0.233892		0.0338116
0.255094	5.11821	0.0363299	0.000148572		5.11821	0.03179	0.000130172	0.13179	5.11821	0.0341408	0.000135647	0.234141		0.0340599
0.257725	5.12314	0.0367046	0.000149208		5.12314	0.0316577	0.000128958	0.131658	5.12314	0.0341563	0.000136261	0.234156		0.0341812
0.261265	5.12807	0.0372088	0.000157545		5.12807	0.0317684	0.000128729	0.131768	5.12807	0.0346525	0.00014391	0.234652		0.0344886
0.266181	5.133	0.0379089	0.000135436		5.133	0.0316422	0.000113229	0.131642	5.133	0.0350871	0.000122986	0.235087		0.0347755
0.271016	5.13792	0.0385976	0.00015556		5.13792	0.0317201	0.000127224	0.13172	5.13792	0.035568	0.000136955	0.235568		0.0351588
0.275831	5.14285	0.0392832	0.000159745		5.14285	0.0317963	0.000130125	0.131796	5.14285	0.0362125	0.000143933	0.236212		0.0355397
0.279801	5.14778	0.0398486	0.000164025		5.14778	0.0318502	0.000129502	0.13185	5.14778	0.036804	0.000150738	0.236804		0.0358494
0.28426	5.15271	0.0404837	0.000169594		5.15271	0.0318321	0.000130577	0.131832	5.15271	0.0370485	0.000152731	0.237049		0.0361579
0.285948	5.15764	0.0407241	0.000173872		5.15764	0.0320223	0.000135154	0.132022	5.15764	0.0375288	0.000160961	0.237529		0.0363732
0.288104	5.16257	0.0410311	0.000154079		5.16257	0.0321635	0.000113339	0.132163	5.16257	0.0378376	0.000138314	0.237838		0.0365973
0.287024	5.1675	0.0408773	0.000166167		5.1675	0.0319708	0.000124968	0.131971	5.1675	0.0378923	0.000149804	0.237892		0.0364241
0.287068	5.17242	0.0408836	0.000170617		5.17242	0.0322133	0.00013088	0.132213	5.17242	0.0378063	0.000154235	0.237806		0.0365485
0.286513	5.17735	0.0408045	0.000171874		5.17735	0.032391	0.000130268	0.132391	5.17735	0.0377032	0.00015236	0.237703		0.0365978
0.284137	5.18228	0.0404662	0.000167613		5.18228	0.0325221	0.000131824	0.132522	5.18228	0.0375975	0.000149155	0.237597		0.0364941
0.280502	5.18721	0.0399485	0.00017551		5.18721	0.0324473	0.000135861	0.132447	5.18721	0.0373025	0.000157171	0.237302		0.0361979
0.277086	5.19214	0.0394619	0.000147551		5.19214	0.0326158	0.000117638	0.132616	5.19214	0.037052	0.000136164	0.237052		0.0360389
0.273483	5.19707	0.0389488	0.000153726		5.19707	0.032643	0.000129079	0.132643	5.19707	0.0365455	0.000140104	0.236545		0.0357959
0.269395	5.20199	0.0383666	0.000158459		5.20199	0.0326274	0.000135228	0.132627	5.20199	0.0362293	0.000146254	0.236229		0.035497
0.266261	5.20692	0.0379203	0.000153964		5.20692	0.0326898	0.000135777	0.13269	5.20692	0.0357753	0.000143817	0.235775		0.0353051
0.262976	5.21185	0.0374524	0.000156386		5.21185	0.0326478	0.000137096	0.132648	5.21185	0.0354457	0.000144601	0.235446		0.0350501
0.259017	5.21678	0.0368887	0.000157799		5.21678	0.0325736	0.000136744	0.132574	5.21678	0.0353314	0.00014519	0.235331		0.0347311
0.257104	5.22171	0.0366162	0.000126331		5.22171	0.0327324	0.000113693	0.132732	5.22171	0.0349129	0.000117432	0.234913		0.0346743
0.252161	5.22664	0.0359122	0.00014653		5.22664	0.0325284	0.000132553	0.132528	5.22664	0.0345935	0.0001366	0.234594		0.0342203
0.249825	5.23157	0.0355795	0.000141136		5.23157	0.0326766	0.000127866	0.132677	5.23157	0.0342649	0.000139036	0.234265		0.034128
0.245288	5.23649	0.0349334	0.000144231		5.23649	0.0325898	0.000134616	0.13259	5.23649	0.0337793	0.000134797	0.233779		0.0337616
0.243379	5.24142	0.0346616	0.000139858		5.24142	0.0325427	0.000135743	0.132543	5.24142	0.0337115	0.000137175	0.233712		0.0336021
0.239578	5.24635	0.0341201	0.000135799		5.24635	0.0325487	0.000126932	0.132549	5.24635	0.0332293	0.000128738	0.233229		0.0333344
0.236866	5.25128	0.0337339	0.000125807		5.25128	0.0324662	0.000119551	0.132466	5.25128	0.0330473	0.000115597	0.233047		0.0331
0.235411	5.25621	0.0335267	0.000136315		5.25621	0.0325825	0.000134628	0.132583	5.25621	0.0331091	0.00013303	0.233109		0.0330546
0.234208	5.26114	0.0333554	0.000139743		5.26114	0.0325344	0.000136174	0.132534	5.26114	0.0328691	0.000137046	0.232869		0.0329449
0.232979	5.26606	0.0331804	0.000139897		5.26606	0.0323544	0.000138854	0.132354	5.26606	0.0327824	0.00013538	0.232782		0.0327674
0.231055	5.27099	0.0329064	0.000136236		5.27099	0.0323446	0.00013759	0.132345	5.27099	0.0326071	0.000133463	0.232607		0.0326255
0.230668	5.27592	0.0328512	0.000119819		5.27592	0.032335	0.000122009	0.132335	5.27592	0.0323829	0.000115277	0.232383		0.0325931
0.229778	5.28085	0.0327245	0.000123524		5.28085	0.0324107	0.000123976	0.132411	5.28085	0.0323947	0.000119107	0.232395		0.0325676
0.227999	5.28578	0.0324712	0.000128463		5.28578	0.0320955	0.000127934	0.132096	5.28578	0.0322749	0.000123936	0.232275		0.0322833
0.22741	5.29071	0.0323873	0.000127804		5.29071	0.0322321	0.000132931	0.132232	5.29071	0.0321518	0.000127674	0.232152		0.0323097
0.226586	5.29564	0.03227	0.000127038		5.29564	0.032263	0.000130487	0.132263	5.29564	0.0322558	0.000126573	0.232256		0.0322665
0.226493	5.30056	0.0322567	0.000131009		5.30056	0.032342	0.000130792	0.132342	5.30056	0.0319892	0.000129545	0.231989		0.0322993
0.225154	5.30549	0.032066	0.000105076		5.30549	0.0321757	0.000107628	0.132176	5.30549	0.0319292	0.000104473	0.231929		0.0321208
0.224105	5.31042	0.0319166	0.000119578		5.31042	0.0320863	0.000125986	0.132086	5.31042	0.0318868	0.000121855	0.231887		0.0320015
0.224054	5.31535	0.0319093	0.000123855		5.31535	0.0320751	0.000128309	0.132075	5.31535	0.0318891	0.000125405	0.231889		0.0319922
0.223882	5.32028	0.0318849	0.000124026		5.32028	0.0319475	0.000126356	0.131948	5.32028	0.0318171	0.000119266	0.231817		0.0319162
0.224241	5.32521	0.031936	0.000128374		5.32521	0.0320057	0.000132153	0.132006	5.32521	0.0319163	0.000121461	0.231916		0.0319709
0.224108	5.33013	0.031917	0.000111821		5.33013	0.0319189	0.000117722	0.131919	5.33013	0.0319015	0.000109938	0.231901		0.031918
0.223905	5.33506	0.0318881	0.000118279		5.33506	0.0319301	0.000118893	0.13193	5.33506	0.0316941	0.000116694	0.231694		0.0319091
0.222427	5.33999	0.0316777	0.000122672		5.33999	0.0318403	0.000125913	0.13184	5.33999	0.0316834	0.00012085	0.231683		0.031759
0.222322	5.34492	0.0316626	0.000122747		5.34492	0.0317781	0.000125667	0.131778	5.34492	0.0315876	0.000119318	0.231588		0.0317203
0.223732	5.34985	0.0318635	0.000129019		5.34985	0.0319649	0.000132512	0.131965	5.34985	0.0316539	0.000121181	0.231654		0.0319142
0.221238	5.35478	0.0315083	0.000109867		5.35478	0.0318159	0.000120292	0.131816	5.35478	0.0317424	0.000108291	0.231742		0.0316621
0.223087	5.35971	0.0317716	0.000114759		5.35971	0.0318292	0.000117581	0.131829	5.35971	0.0317318	0.000115318	0.231732		0.0318004
0.222255	5.36463	0.0316531	0.000118218		5.36463	0.0317495	0.00012405	0.131749	5.36463	0.0316816	0.000117609	0.231682		0.0317013
0.222258	5.36956	0.0316536	0.000123759		5.36956	0.0316999	0.000128051	0.1317	5.36956	0.0316303	0.000122001	0.23163		0.0316767
0.221829	5.37449	0.0315924	0.000123692		5.37449	0.0317247	0.000124791	0.131725	5.37449	0.0317477	0.000118252	0.231748		0.0316586
0.221753	5.37942	0.0315816	0.000121511		5.37942	0.0316566	0.000122527	0.131657	5.37942	0.0315961	0.000119564	0.231596		0.0316191
0.222328	5.38435	0.0316636	0.000114975		5.38435	0.0318173	0.000113519	0.131817	5.38435	0.0316622	0.000110849	0.231662		0.0317404
0.220609	5.38928	0.0314187	0.000117014		5.38928	0.0315112	0.000121422	0.131511	5.38928	0.0314081	0.000111807	0.231408		0.031465
0.220579	5.39421	0.0314144	0.000120317		5.39421	0.0315934	0.000123891	0.131593	5.39421	0.0314139	0.00011831	0.231414		0.0315039
0.220211	5.39913	0.0313619	0.000123466		5.39913	0.0313745	0.000129098	0.131375	5.39913	0.0313883	0.000118319	0.231388		0.0313682
0.219598	5.40406	0.0312747	0.000126796		5.40406	0.0314447	0.000127572	0.131445	5.40406	0.0313472	0.000118283	0.231347		0.0313597
0.219719	5.40899	0.031292	0.000106606		5.40899	0.0314309	0.000108632	0.131431	5.40899	0.031349	0.000103184	0.231349		0.0313615
0.22008	5.41392	0.0313434	0.000116925		5.41392	0.0315271	0.000117727	0.131527	5.41392	0.0312736	0.000113271	0.231274		0.0314352
0.219263	5.41885	0.031227	0.000120132		5.41885	0.0313047	0.000123062	0.131305	5.41885	0.031242	0.000117053	0.231242		0.0312658
0.218768	5.42378	0.0311565	0.000123354		5.42378	0.0312901	0.000126765	0.13129	5.42378	0.0312662	0.000119432	0.231266		0.0312233
0.220302	5.4287	0.0313749	0.000120014		5.4287	0.0314054	0.000126319	0.131405	5.4287	0.0311607	0.000118907	0.231161		0.0313902
0.220044	5.43363	0.0313383	0.00010453		5.43363	0.0313043	0.000108238	0.131304	5.43363	0.0314144	0.000102366	0.231414		0.0313213
0.220057	5.43856	0.0313401	0.000114908		5.43856	0.0313628	0.000120877	0.131363	5.43856	0.0312852	0.000113394	0.231285		0.0313515
0.220071	5.44349	0.031342	0.000115548		5.44349	0.031203	0.00012204	0.131203	5.44349	0.0312699	0.000119694	0.23127		0.0312725
0.220137	5.44842	0.0313515	0.000126093		5.44842	0.0313267	0.000123315	0.131327	5.44842	0.0312511	0.000120944	0.231251		0.0313391
0.218861	5.45335	0.0311698	0.000110827		5.45335	0.0312181	0.000114288	0.131218	5.45335	0.0312678	0.000110485	0.231268		0.0311939
0.219202	5.45827	0.0312183	0.00010573		5.45827	0.0311404	0.000111073	0.13114	5.45827	0.0310357	0.000105272	0.231036		0.0311793
0.219735	5.4632	0.0312942	0.000115944		5.4632	0.0310984	0.000119056	0.131098	5.4632	0.0311745	0.000113436	0.231174		0.0311963
0.219503	5.46813	0.0312611	0.000117167		5.46813	0.0310201	0.000122002	0.13102	5.46813	0.0311966	0.000119808	0.231197		0.0311406
0.2195	5.47306	0.0312608	0.000124587		5.47306	0.0311476	0.000123674	0.131148	5.47306	0.0310806	0.000122507	0.231081		0.0312042
0.219305	5.47799	0.031233	0.000110191		5.47799	0.0309813	0.000108918	0.130981	5.47799	0.0311233	0.000104868	0.231123		0.0311072
0.221007	5.48292	0.0314754	0.000112408		5.48292	0.0311365	0.000108994	0.131137	5.48292	0.0311151	0.000109886	0.231115		0.031306
0.219914	5.48785	0.0313197	0.000114543		5.48785	0.0309588	0.000121801	0.130959	5.48785	0.0310309	0.000115825	0.231031		0.0311392
0.22129	5.49277	0.0315157	0.000119413		5.49277	0.0309932	0.00012022	0.130993	5.49277	0.0312678	0.000119521	0.231268		0.0312544
0.22185	5.4977	0.0315954	0.00012917		5.4977	0.0309976	0.000123511	0.130998	5.4977	0.0311916	0.000120583	0.231192		0.0312965
0.221686	5.50263	0.031572	0.000109675		5.50263	0.0309681	0.000107798	0.130968	5.50263	0.0311531	0.000103902	0.231153		0.03127
0.222721	5.50756	0.0317194	0.000117923		5.50756	0.0310696	0.000119387	0.13107	5.50756	0.0312085	0.000114348	0.231208		0.0313945
0.223102	5.51249	0.0317738	0.000127874		5.51249	0.031027	0.000125424	0.131027	5.51249	0.0313351	0.000122327	0.231335		0.0314004
0.22203	5.51742	0.0316211	6.98769e-05		5.51742	0.0307903	5.93302e-05	0.13079	5.51742	0.0310851	7.06609e-05	0.231085		0.0312057
0.223855	5.52235	0.031881	0.000108526		5.52235	0.0309163	0.000107576	0.130916	5.52235	0.0311932	0.000104965	0.231193		0.0313986
0.226113	5.52727	0.0322025	0.000106465		5.52727	0.0308476	0.000105492	0.130848	5.52727	0.0315641	0.000101673	0.231564		0.031525
0.225971	5.5322	0.0321823	0.000120144		5.5322	0.0308583	0.000117878	0.130858	5.5322	0.0317397	0.000114785	0.23174		0.0315203
0.226476	5.53713	0.0322542	0.000124488		5.53713	0.0308461	0.000120251	0.130846	5.53713	0.0316871	0.000118637	0.231687		0.0315501
0.227518	5.54206	0.0324027	0.000130427		5.54206	0.0306915	0.000122835	0.130692	5.54206	0.031561	0.000122904	0.231561		0.0315471
0.227371	5.54699	0.0323817	0.000114876		5.54699	0.030682	0.000111873	0.130682	5.54699	0.0317287	0.000109166	0.231729		0.0315318
0.22712	5.55192	0.032346	0.000112919		5.55192	0.0305463	0.000108437	0.130546	5.55192	0.0318079	0.000109501	0.231808		0.0314462
0.226719	5.55684	0.0322888	0.000115304		5.55684	0.0305825	0.000115096	0.130583	5.55684	0.0317554	0.000115626	0.231755		0.0314357
0.227024	5.56177	0.0323322	0.000122448		5.56177	0.0305919	0.000115059	0.130592	5.56177	0.0315537	0.000117708	0.231554		0.0314621
0.226664	5.5667	0.032281	0.000120788		5.5667	0.030648	0.000125712	0.130648	5.5667	0.0316062	0.000118313	0.231606		0.0314645
0.225556	5.57163	0.0321233	0.00010151		5.57163	0.0304248	9.53422e-05	0.130425	5.57163	0.0315183	9.53458e-05	0.231518		0.0312741
0.22597	5.57656	0.0321821	0.000118411		5.57656	0.0304858	0.000114911	0.130486	5.57656	0.0315435	0.000116266	0.231543		0.031334
0.224718	5.58149	0.0320038	0.00012264		5.58149	0.0304251	0.000115605	0.130425	5.58149	0.0316916	0.000120254	0.231692		0.0312144
0.224712	5.58641	0.032003	0.000121539		5.58641	0.0303027	0.000122231	0.130303	5.58641	0.0313457	0.000124585	0.231346		0.0311529
0.226146	5.59134	0.0322073	0.000108303		5.59134	0.030404	0.000103787	0.130404	5.59134	0.0314273	0.000102216	0.231427		0.0313056
0.225781	5.59627	0.0321552	0.000113802		5.59627	0.0303699	0.000105851	0.13037	5.59627	0.0314893	0.000105898	0.231489		0.0312626
0.226383	5.6012	0.0322411	0.00011886		5.6012	0.0302877	0.000114016	0.130288	5.6012	0.0315189	0.000116793	0.231519		0.0312644
0.227081	5.60613	0.0323404	0.000120878		5.60613	0.0302297	0.000118021	0.13023	5.60613	0.0315026	0.000122805	0.231503		0.031285
0.22691	5.61106	0.032316	0.000120825		5.61106	0.0302027	0.00011646	0.130203	5.61106	0.031583	0.000115802	0.231583		0.0312594
0.22839	5.61599	0.0325268	0.000108181		5.61599	0.0303277	0.000101379	0.130328	5.61599	0.031486	9.69817e-05	0.231486		0.0314272
0.229226	5.62091	0.0326459	0.00011772		5.62091	0.030245	0.000110113	0.130245	5.62091	0.0315694	0.000109823	0.231569		0.0314455
0.229381	5.62584	0.0326679	0.000124736		5.62584	0.0302774	0.000121075	0.130277	5.62584	0.0317202	0.00011724	0.23172		0.0314727
0.231351	5.63077	0.0329485	0.000130845		5.63077	0.0302301	0.000119416	0.13023	5.63077	0.0315708	0.000120394	0.231571		0.0315893
0.231018	5.6357	0.0329011	0.000107332		5.6357	0.0301534	0.000101171	0.130153	5.6357	0.0317875	9.63701e-05	0.231788		0.0315273
0.231505	5.64063	0.0329705	0.000117747		5.64063	0.0302034	0.000106236	0.130203	5.64063	0.031782	0.000111559	0.231782		0.0315869
0.233599	5.64556	0.0332687	0.000126538		5.64556	0.0302669	0.000115423	0.130267	5.64556	0.0318345	0.000114628	0.231835		0.0317678
0.234187	5.65048	0.0333524	0.000131373		5.65048	0.0302119	0.000118109	0.130212	5.65048	0.031938	0.000123185	0.231938		0.0317821
0.236042	5.65541	0.0336167	0.00011478		5.65541	0.0301148	0.00010455	0.130115	5.65541	0.032068	0.000101463	0.232068		0.0318657
0.237377	5.66034	0.0338067	0.000120746		5.66034	0.0300649	0.000104267	0.130065	5.66034	0.0320623	0.000109269	0.232062		0.0319358
0.238797	5.66527	0.0340089	0.000125194		5.66527	0.0300494	0.00011558	0.130049	5.66527	0.0322259	0.00011759	0.232226		0.0320291
0.240431	5.6702	0.0342417	0.000134104		5.6702	0.0302593	0.000117852	0.130259	5.6702	0.0323827	0.00012496	0.232383		0.0322505
0.240197	5.67513	0.0342083	0.000116737		5.67513	0.0301155	0.000106438	0.130115	5.67513	0.0323943	0.000110584	0.232394		0.0321619
0.24122	5.68006	0.0343541	0.000120185		5.68006	0.0299719	0.000103411	0.129972	5.68006	0.0325096	0.000110643	0.23251		0.032163
0.241979	5.68498	0.0344621	0.000131797		5.68498	0.0300901	0.000110375	0.13009	5.68498	0.0326752	0.000120275	0.232675		0.0322761
0.241852	5.68991	0.0344441	0.000136032		5.68991	0.0300755	0.000115489	0.130075	5.68991	0.0325265	0.00012297	0.232527		0.0322598
0.240001	5.69484	0.0341805	0.000121806		5.69484	0.0300822	0.000104769	0.130082	5.69484	0.032719	0.000112793	0.232719		0.0321314
0.239699	5.69977	0.0341374	8.45503e-05		5.69977	0.0303571	0.000274571	0.130357	5.69977	0.0327503	0.000187391	0.23275		0.0322472
0.237865	5.7047	0.0338762	0.000125978		5.7047	0.0299439	0.000109675	0.129944	5.7047	0.0325939	0.000111609	0.232594		0.03191
0.235826	5.70963	0.0335858	0.000130791		5.70963	0.0300794	0.000119132	0.130079	5.70963	0.0325448	0.000121289	0.232545		0.0318326
0.234539	5.71456	0.0334025	0.000120571		5.71456	0.0299058	0.000111248	0.129906	5.71456	0.0325101	0.000111581	0.23251		0.0316542
0.231537	5.71948	0.032975	0.00011062		5.71948	0.029974	9.57455e-05	0.129974	5.71948	0.0321771	0.000103669	0.232177		0.0314745
0.230737	5.72441	0.0328611	0.000119481		5.72441	0.0299439	0.000107858	0.129944	5.72441	0.0319685	0.00011562	0.231969		0.0314025
0.227696	5.72934	0.032428	0.000123206		5.72934	0.0299079	0.000110478	0.129908	5.72934	0.0318581	0.000120271	0.231858		0.0311679
0.224988	5.73427	0.0320423	0.000118543		5.73427	0.0298241	0.000110222	0.129824	5.73427	0.0315167	0.000110071	0.231517		0.0309332
0.224949	5.7392	0.0320368	0.000106527		5.7392	0.0298972	9.83439e-05	0.129897	5.7392	0.0313547	9.74765e-05	0.231355		0.030967
0.223731	5.74413	0.0318633	0.000119108		5.74413	0.0299755	0.000110627	0.129975	5.74413	0.0312285	0.000110257	0.231228		0.0309194
0.223716	5.74905	0.0318612	0.000123668		5.74905	0.0300099	0.000116818	0.13001	5.74905	0.0310654	0.000118357	0.231065		0.0309356
0.222311	5.75398	0.031661	0.00012302		5.75398	0.0300004	0.000117273	0.13	5.75398	0.0310636	0.00012102	0.231064		0.0308307
0.221902	5.75891	0.0316028	0.000106871		5.75891	0.0299892	0.000102163	0.129989	5.75891	0.0310306	0.000105797	0.231031		0.030796
0.221923	5.76384	0.0316057	0.000117807		5.76384	0.0298938	0.000112232	0.129894	5.76384	0.0308929	0.000114978	0.230893		0.0307498
0.222037	5.76877	0.031622	0.000122978		5.76877	0.0300428	0.000117676	0.130043	5.76877	0.0309994	0.000116711	0.230999		0.0308324
0.221836	5.7737	0.0315935	0.000112544		5.7737	0.0299036	0.000107726	0.129904	5.7737	0.0308227	0.000102809	0.230823		0.0307485
0.221894	5.77862	0.0316016	0.000103765		5.77862	0.0299719	0.000100997	0.129972	5.77862	0.0309142	9.76493e-05	0.230914		0.0307868
0.222106	5.78355	0.0316319	0.000112101		5.78355	0.0298782	0.000109409	0.129878	5.78355	0.0309472	0.000108716	0.230947		0.0307551
0.222449	5.78848	0.0316807	0.000118013		5.78848	0.0299553	0.000112418	0.129955	5.78848	0.0309855	0.000117858	0.230986		0.030818
0.221278	5.79341	0.031514	0.000104959		5.79341	0.0298652	0.000102762	0.129865	5.79341	0.0308689	0.000101036	0.230869		0.0306896
0.220554	5.79834	0.0314109	0.000104452		5.79834	0.0297828	0.000103611	0.129783	5.79834	0.0310443	9.84194e-05	0.231044		0.0305968
0.220909	5.80327	0.0314614	0.000112645		5.80327	0.0299754	0.000111159	0.129975	5.80327	0.0310039	0.000110428	0.231004		0.0307184
0.219273	5.8082	0.0312285	0.000115557		5.8082	0.0298761	0.000109761	0.129876	5.8082	0.0309714	0.000116967	0.230971		0.0305523
0.21843	5.81312	0.0311083	9.70487e-05		5.81312	0.0299708	9.73106e-05	0.129971	5.81312	0.0308571	9.90267e-05	0.230857		0.0305395
0.218372	5.81805	0.0311	0.000107513		5.81805	0.0299729	0.000107175	0.129973	5.81805	0.030643	0.000103598	0.230643		0.0305365
0.21664	5.82298	0.0308534	0.000115933		5.82298	0.0299	0.000110391	0.1299	5.82298	0.0306084	0.00011463	0.230608		0.0303767
0.216459	5.82791	0.0308276	0.000114831		5.82791	0.0299111	0.000113989	0.129911	5.82791	0.0305207	0.000106909	0.230521		0.0303694
0.215633	5.83284	0.0307101	9.56192e-05		5.83284	0.0298877	8.86727e-05	0.129888	5.83284	0.0305518	8.72023e-05	0.230552		0.0302989
0.214431	5.83777	0.0305388	0.00010567		5.83777	0.0297795	0.0001052	0.12978	5.83777	0.0303843	0.000102254	0.230384		0.0301592
0.215031	5.8427	0.0306243	0.000111873		5.8427	0.0299252	0.000114033	0.129925	5.8427	0.0303166	0.000105993	0.230317		0.0302747
0.213594	5.84762	0.0304196	0.000115913		5.84762	0.0299432	0.000112984	0.129943	5.84762	0.030262	0.000107353	0.230262		0.0301814
0.214884	5.85255	0.0306033	9.13931e-05		5.85255	0.029924	9.43119e-05	0.129924	5.85255	0.0301918	8.58353e-05	0.230192		0.0302636
0.213714	5.85748	0.0304367	0.00010909		5.85748	0.0299108	0.000107488	0.129911	5.85748	0.0301921	0.000102309	0.230192		0.0301737
0.212638	5.86241	0.0302835	0.000106557		5.86241	0.029821	0.000111603	0.129821	5.86241	0.0300506	0.000105868	0.230051		0.0300522
0.211727	5.86734	0.0301538	9.63441e-05		5.86734	0.0299215	0.000101627	0.129921	5.86734	0.0300354	9.51087e-05	0.230035		0.0300376
0.21182	5.87227	0.030167	9.45527e-05		5.87227	0.0297527	9.7471e-05	0.129753	5.87227	0.030153	9.84509e-05	0.230153		0.0299598
0.212254	5.87719	0.0302287	0.000110922		5.87719	0.0297926	0.000106786	0.129793	5.87719	0.0299074	0.000103002	0.229907		0.0300107
0.212644	5.88212	0.0302843	0.000108855		5.88212	0.0299461	0.000113308	0.129946	5.88212	0.0300085	0.000108836	0.230008		0.0301152
0.212534	5.88705	0.0302686	9.25471e-05		5.88705	0.0297846	9.52991e-05	0.129785	5.88705	0.0299921	8.63649e-05	0.229992		0.0300266
0.212124	5.89198	0.0302103	0.000102346		5.89198	0.0297036	0.00010664	0.129704	5.89198	0.0299568	9.92504e-05	0.229957		0.029957
0.211367	5.89691	0.0301024	0.000113232		5.89691	0.0297151	0.000111046	0.129715	5.89691	0.0299907	0.000103978	0.229991		0.0299088
0.212073	5.90184	0.030203	0.000107175		5.90184	0.0297243	0.000108208	0.129724	5.90184	0.0299734	0.000102087	0.229973		0.0299636
0.211942	5.90677	0.0301843	9.08544e-05		5.90677	0.0296148	9.53101e-05	0.129615	5.90677	0.029915	9.26358e-05	0.229915		0.0298996
0.211181	5.91169	0.030076	0.000105406		5.91169	0.0296015	0.000108246	0.129602	5.91169	0.0299688	0.000100911	0.229969		0.0298388
0.211281	5.91662	0.0300903	0.00011003		5.91662	0.0295945	0.00010986	0.129594	5.91662	0.0298758	0.000104142	0.229876		0.0298424
0.211338	5.92155	0.0300984	9.55632e-05		5.92155	0.0295716	9.85982e-05	0.129572	5.92155	0.0299044	9.00568e-05	0.229904		0.029835
0.211301	5.92648	0.030093	9.90791e-05		5.92648	0.0294193	0.000100329	0.129419	5.92648	0.0299083	9.89293e-05	0.229908		0.0297561
0.211067	5.93141	0.0300597	0.000103522		5.93141	0.0294739	0.000109189	0.129474	5.93141	0.0298331	0.000105195	0.229833		0.0297668
0.212059	5.93634	0.0302011	0.000109963		5.93634	0.0293844	0.000111224	0.129384	5.93634	0.029895	0.000104893	0.229895		0.0297928
0.211092	5.94126	0.0300633	8.74232e-05		5.94126	0.029349	8.78823e-05	0.129349	5.94126	0.0298371	8.42401e-05	0.229837		0.0297062
0.211313	5.94619	0.0300948	0.000103391		5.94619	0.0292514	0.000104791	0.129251	5.94619	0.0298262	0.000104247	0.229826		0.0296731
0.211597	5.95112	0.0301352	0.000107685		5.95112	0.0293909	0.000109139	0.129391	5.95112	0.030053	0.000108177	0.230053		0.0297631
0.210987	5.95605	0.0300484	8.80027e-05		5.95605	0.0293673	9.10665e-05	0.129367	5.95605	0.0300195	9.05151e-05	0.23002		0.0297078
0.212126	5.96098	0.0302105	0.00010334		5.96098	0.0292539	0.000104233	0.129254	5.96098	0.0298889	9.61937e-05	0.229889		0.0297322
0.21175	5.96591	0.030157	0.000112355		5.96591	0.0293129	0.000106892	0.129313	5.96591	0.0297901	0.000106473	0.22979		0.029735
0.212351	5.97084	0.0302426	0.000100329		5.97084	0.0292349	0.000101874	0.129235	5.97084	0.0299629	0.000104022	0.229963		0.0297388
0.210769	5.97576	0.0300173	8.74131e-05		5.97576	0.0292768	8.74481e-05	0.129277	5.97576	0.0300907	8.61464e-05	0.230091		0.029647
0.21228	5.98069	0.0302325	0.000168299		5.98069	0.0293726	0.000164128	0.129373	5.98069	0.0300247	0.000166713	0.230025		0.0298025
0.210127	5.98562	0.0299258	0.000370446		5.98562	0.0290555	0.000359912	0.129056	5.98562	0.0297731	0.000368919	0.229773		0.0294907
0.210071	5.99055	0.0299179	0.00122928		5.99055	0.0291701	0.00118474	0.12917	5.99055	0.0303046	0.00123917	0.230305		0.029544
	for lam = 1.54
		q	lamq/4 pi	sin th	th (rad)	th (deg)
		0.0313	0.0038358	0.0038358	0.0038358	0.219775	calculated by hand
		0.0313	0.0038358	0.0038358	0.00383581	0.219776	calculated in Excel
	Jan lam = 0.5904
	q values for iPP peaks from literature
	lam = 1.54
			2th	4pi/lam	th(deg)	radians	sin th
	beta phase 300		15.8	8.15997	7.9	0.137881	0.137444

## Sheet: Blockiness Model
blocks		0	1	2	3	4	5	6	7	8	9	10	11	12	13	14	15
DPw = 2	0	50	50	0
DPw = 4	0	12.5	37.5	37.5	12.5	0
DPw = 6	0	3.125	15.625	31.25	31.25	15.625	3.125	0
DPw = 8	0	0.78125	5.46875	16.4062	27.3438	27.3438	16.4062	5.46875	0.78125	0
DPw = 10	0	0.195312	1.75781	7.03125	16.4062	24.6094	24.6094	16.4062	7.03125	1.75781	0.195312	0
DPw = 12	0	0.0488281	0.537109	2.68555	8.05664	16.1133	22.5586	22.5586	16.1133	8.05664	2.68555	0.537109	0.0488281	0
DPw = 14	0	0.012207	0.158691	0.952148	3.49121	8.72803	15.7104	20.9473	20.9473	15.7104	8.72803	3.49121	0.952148	0.158691	0.012207	0
DPw = 16	0	0.00305176	0.0457764	0.320435	1.38855	4.16565	9.16443	15.274	19.6381	19.6381	15.274	9.16443	4.16565	1.38855	0.320435	0.0457764	0.00305176	0

## Sheet: Tensiles
Uncompatibilized	0	-0.03823		5% MBC4	0.0005	-0.02544		5%MBC9	0.0005	-0.02266		1%MBC13	0.0005	-0.0089		5%MBC13	0.0005	-0.04677		LLDPE	0.0005	0.00466		iPP	-0.0054	0.0246
	0.1462	0.62216			0.1495	0.76735			0.1495	0.79322			0.1495	0.78447			0.1495	0.81929			0.1516	0.45353			0.1366	0.73291
	0.2598	1.45438			0.2679	1.71625			0.2646	1.6821			0.2855	1.7153			0.247	1.69554			0.3316	1.15928			0.2325	1.60504
	0.3959	2.27961			0.4296	2.65894			0.3889	2.57594			0.4232	2.62556			0.3691	2.57281			0.5004	1.64975			0.3423	2.46094
	0.5432	3.09881			0.5898	3.607			0.533	3.47001			0.5764	3.54775			0.5062	3.45131			0.6654	2.08418			0.4495	3.30556
	0.7104	3.91528			0.7559	4.5395			0.69	4.35587			0.743	4.45705			0.6439	4.33838			0.8341	2.49425			0.5507	4.1575
	0.8764	4.68712			0.9241	5.38751			0.8571	5.20857			0.9107	5.31095			0.7929	5.22096			1.0002	2.87139			0.6546	5.02024
	1.0441	5.43155			1.0902	6.20181			1.0232	5.86232			1.0768	6.02055			0.9509	6.09503			1.1668	3.20609			0.7618	5.86859
	1.2112	6.11422			1.2562	6.88046			1.1904	6.58412			1.2439	6.71734			1.117	6.89036			1.3339	3.52458			0.8721	6.73175
	1.3762	6.74149			1.4234	7.60699			1.3564	7.28625			1.41	7.3891			1.283	7.68056			1.5	3.83088			0.9841	7.57999
	1.5434	7.33226			1.59	8.28454			1.523	7.93937			1.5766	8.02656			1.4507	8.41111			1.6677	4.09893			1.0987	8.42354
	1.7105	7.75606			1.7577	8.91474			1.6907	8.56312			1.7443	8.53035			1.6168	9.02521			1.8337	4.35387			1.215	9.28747
	1.8761	8.27253			1.9227	9.34339			1.8562	9.12401			1.9093	9.08559			1.7834	9.55454			1.9993	4.60186			1.335	10.1509
	2.0432	8.74696			2.0898	9.89131			2.0229	9.6624			2.0764	9.59027			1.95	10.063			2.1675	4.82871			1.4539	10.9984
	2.2098	9.18152			2.2575	10.3379			2.1911	10.1592			2.2441	10.061			2.1166	10.6344			2.333	5.01506			1.5814	11.8558
	2.3764	9.60094			2.4225	10.8159			2.3561	10.6206			2.4091	10.4966			2.2837	11.1558			2.5002	5.23161			1.7148	12.7193
	2.5436	9.97922			2.5902	11.2734			2.5232	11.0432			2.5773	10.9149			2.4498	11.631			2.6673	5.42651			1.8514	13.5635
	2.7096	10.3484			2.7573	11.6909			2.6904	11.3537			2.7439	11.2843			2.617	12.0873			2.8323	5.60601			1.995	14.4134
	2.8773	10.704			2.9223	12.0738			2.8302	10.3648			2.9089	11.5998			2.7841	12.4342			3.0005	5.79347			2.1482	15.2629
	3.0434	11.0195			3.0905	12.4465			2.8532	9.37329			3.0777	11.9646			2.9491	12.8622			3.1671	5.96735			2.3079	16.1061
	3.21	11.3356			3.2566	12.7893			3.0204	9.69923			3.2432	12.2887			3.1173	13.2554			3.3327	6.12939			2.475	16.9315
	3.3771	11.6353			3.4232	13.1124			3.187	10.5354			3.4098	12.5909			3.2839	13.6224			3.5004	6.28792			2.6411	17.6776
	3.5432	11.914			3.5909	13.334			3.3536	11.2053			3.5775	12.8842			3.4495	13.9598			3.6675	6.43696			2.8082	18.3984
	3.7104	12.1849			3.7564	13.6505			3.5196	11.7521			3.743	13.1639			3.6171	14.2938			3.8336	6.58189			2.9754	19.0722
	3.8775	12.4432			3.9236	13.9449			3.6868	12.2158			3.9107	13.4394			3.7837	14.6087			4.0002	6.72042			3.1404	19.7049
	4.0425	12.6909			4.0902	14.2151			3.8534	12.6336			4.0768	13.6773			3.9498	14.9012			4.1662	6.84371			3.308	20.365
	4.2102	12.9251			4.2562	14.4718			4.0195	12.9954			4.2434	13.912			4.117	15.0468			4.3339	6.97373			3.4752	20.9811
	4.3773	13.1407			4.4239	14.7238			4.1866	13.3499			4.4111	14.0949			4.283	15.3475			4.5	7.09608			3.6407	21.5532
	4.5429	13.3619			4.5895	14.9482			4.3537	13.6768			4.5761	14.3255			4.4507	15.6364			4.6661	7.21634			3.8084	22.1061
	4.71	13.5697			4.7566	15.1681			4.5193	13.9825			4.7432	14.5458			4.6168	15.8835			4.8337	7.33011			3.975	22.6299
	4.8771	13.7568			4.9243	15.3918			4.6864	14.2667			4.9114	14.7523			4.7834	16.1269			4.9998	7.43274			4.1411	23.1223
	5.0437	13.9441			5.0893	15.5863			4.8536	14.5471			5.0754	14.9273			4.9505	16.3653			5.1664	7.51881			4.3082	23.5993
	5.2098	14.1114			5.257	15.7917			5.0196	14.812			5.2436	15.121			5.1166	16.5844			5.3341	7.63221			4.4743	24.0485
	5.377	14.2752			5.4241	15.9746			5.1868	15.0547			5.4107	15.2965			5.2832	16.7034			5.4996	7.73002			4.6414	24.4924
	5.5436	14.4459			5.5891	16.1388			5.3539	15.303			5.5757	15.4619			5.4504	16.9433			5.6668	7.81872			4.808	24.9069
	5.7096	14.6038			5.7568	16.3125			5.52	15.5267			5.7439	15.6186			5.6159	17.1483			5.8339	7.8981			4.9746	25.3053
	5.8762	14.7419			5.9239	16.4694			5.6866	15.7461			5.91	15.7654			5.7836	17.3438			5.9995	7.99025			5.1418	25.6969
	6.0439	14.877			6.0895	16.5952			5.8532	15.9608			6.0766	15.9009			5.9502	17.5264			6.1671	8.06772			5.3073	26.0535
	6.2095	15.029			6.2571	16.7478			6.0204	16.1604			6.2437	16.0334			6.1162	17.7036			6.3337	8.14624			5.4745	26.4137
	6.3766	15.156			6.4232	16.8895			6.1864	16.348			6.4093	16.1465			6.2839	17.8672			6.4998	8.22842			5.6416	26.7437
	6.5437	15.2753			6.5904	17.0331			6.353	16.5241			6.577	16.2456			6.4505	18.0128			6.6664	8.30075			5.8071	27.0479
	6.7093	15.3964			6.757	17.1565			6.5202	16.7046			6.7436	16.375			6.6161	18.0487			6.8336	8.37804			5.9754	27.3652
	6.877	15.4861			6.923	17.2676			6.6862	16.8651			6.9096	16.4938			6.7837	18.2021			7.0002	8.4374			6.142	27.6617
	7.0436	15.6172			7.0907	17.3937			6.8534	17.0265			7.0773	16.6115			6.9504	18.3562			7.1662	8.50827			6.307	27.9481
	7.2091	15.6925			7.2562	17.4939			7.0205	17.1735			7.2429	16.706			7.117	18.5003			7.3329	8.56634			6.4752	28.2297
	7.3768	15.8172			7.4229	17.6036			7.1861	17.3111			7.4095	16.8042			7.283	18.6104			7.5005	8.6279			6.6418	28.4974
	7.5434	15.8857			7.5905	17.7093			7.3537	17.4444			7.5777	16.8152			7.4496	18.7314			7.6661	8.68042			6.8079	28.7538
	7.71	15.9991			7.7561	17.7704			7.5198	17.5877			7.7427	16.9051			7.6173	18.8519			7.8327	8.74444			6.975	28.9904
	7.8766	16.0448			7.9237	17.8746			7.6864	17.7046			7.9104	17.0101			7.7829	18.9421			8.0004	8.80104			7.1411	29.2255
	8.0437	16.1574			8.0909	17.968			7.8536	17.7961			8.0775	17.0909			7.95	19.0419			8.1664	8.85257			7.3087	29.4476
	8.2104	16.2479			8.2554	18.034			8.0202	17.9152			8.2425	17.1762			8.1171	19.1354			8.333	8.90507			7.4743	29.6482
	8.3759	16.2734			8.4241	18.1153			8.1873	18.0239			8.4102	17.2481			8.2827	19.2141			8.5002	8.94908			7.6409	29.8579
	8.543	16.3666			8.5902	18.1783			8.3529	18.1206			8.5768	17.3231			8.4504	19.3031			8.6668	8.95406			7.8091	30.0448
	8.7102	16.4441			8.7562	18.2452			8.52	18.2198			8.7434	17.3812			8.617	19.2076			8.8329	9.00323			7.9736	30.2086
	8.8762	16.5083			8.9239	18.3117			8.6877	18.3069			8.9105	17.4383			8.783	19.3588			9	9.05713			8.1412	30.385
	9.0434	16.5264			9.0905	18.3641			8.8527	18.3828			9.0766	17.4971			8.9502	19.4637			9.1666	9.09669			8.3084	30.4891
	9.2105	16.6019			9.2571	18.4203			9.0198	18.4665			9.2437	17.5509			9.1168	19.5354			9.3332	9.13389			8.4739	30.6497
	9.3761	16.6604			9.4232	18.4707			9.1875	18.5439			9.4098	17.5933			9.2834	19.606			9.5004	9.17835			8.6416	30.8109
	9.5437	16.7191			9.5898	18.5196			9.353	18.6019			9.5759	17.6492			9.45	19.6708			9.667	9.20661			8.8082	30.957
	9.7104	16.7664			9.757	18.5707			9.5196	18.6653			9.7441	17.6855			9.6166	19.7185			9.833	9.23965			8.9743	31.0899
	9.8764	16.8077			9.923	18.6154			9.6868	18.7367			9.9096	17.7183			9.7832	19.7759			9.9996	9.28229			9.142	31.214
	10.0436	16.8152			10.0891	18.6566			9.8529	18.7947			10.0762	17.7624			9.9493	19.8195			10.1668	9.31906			9.308	31.3314
	10.2096	16.8464			10.2573	18.6964			10.02	18.846			10.2439	17.8008			10.117	19.8668			10.3323	9.35289			9.4746	31.4279
	10.3768	16.8971			10.4223	18.7228			10.1866	18.9065			10.4089	17.8295			10.2836	19.9129			10.5	9.39422			9.6412	31.524
	10.5429	16.9333			10.59	18.7614			10.3532	18.9511			10.5771	17.8605			10.4491	19.9409			10.6671	9.42408			9.8079	31.6076
	10.71	16.9703			10.7571	18.7869			10.5204	18.9879			10.7437	17.8961			10.6168	19.979			10.8327	9.45246			9.975	31.6872
	10.8771	17.002			10.9227	18.8117			10.6864	19.0273			10.9087	17.8779			10.7839	20.01			10.9998	9.4844			10.1405	31.7521
	11.0427	17.0228			11.0904	18.8473			10.8536	19.0667			11.0775	17.9164			10.9495	20.0307			11.167	9.51442			10.3077	31.8238
	11.2103	17.0532			11.257	18.8695			11.0202	19.0951			11.2441	17.9561			11.1171	20.067			11.3336	9.54681			10.4753	31.8947
	11.377	17.0751			11.423	18.8856			11.1868	19.1388			11.4102	17.9753			11.2837	20.0946			11.4996	9.57419			10.6404	31.9428
	11.5425	17.092			11.5902	18.9115			11.3539	19.1609			11.5773	18.0018			11.4498	20.1147			11.6673	9.59792			10.808	31.9925
	11.7107	17.117			11.7568	18.9254			11.5195	19.1849			11.7434	18.022			11.617	20.118			11.8345	9.61938			10.9757	32.0333
	11.8773	17.133			11.9234	18.9488			11.6871	19.2185			11.91	18.0448			11.7836	20.1297			11.9995	9.64451			11.1402	32.0786
	12.0428	17.1457			12.09	18.9707			11.8543	19.2404			12.0766	18.0603			11.9502	20.1436			12.1666	9.6712			11.3084	32.1078
	12.2105	17.1636			12.2566	18.9808			12.0193	19.2564			12.2432	18.0765			12.1162	20.1649			12.3343	9.69599			11.475	32.124
	12.3766	17.1734			12.4232	18.9934			12.1864	19.2825			12.4103	18.0889			12.2828	20.1857			12.4993	9.72104			11.6411	32.1416
	12.5437	17.185			12.5893	19.0031			12.3536	19.2972			12.5764	18.1066			12.4505	20.2026			12.6664	9.7444			11.8087	32.1587
	12.7098	17.1943			12.757	19.0176			12.5196	19.3131			12.743	18.1168			12.6161	20.2125			12.8336	9.76526			11.9743	32.1689
	12.877	17.2003			12.9241	19.0043			12.6868	19.3247			12.9107	18.1286			12.7832	20.2272			12.9996	9.78528			12.1414	32.177
	13.0441	17.2111			13.0891	19.0146			12.8528	19.3378			13.0762	18.129			12.9503	20.2386			13.1668	9.8033			12.3086	32.169
	13.2091	17.2141			13.2568	19.0354			13.02	19.3533			13.2434	18.1429			13.1159	20.2386			13.3334	9.82052			12.4746	32.1705
	13.3768	17.2211			13.4239	19.04			13.1871	19.359			13.4105	18.1541			13.2836	20.2538			13.5	9.84654			12.6418	32.1616
	13.5445	17.2279			13.5895	19.0443			13.3532	19.3711			13.5766	18.1614			13.4507	20.2663			13.6666	9.85542			12.8084	32.1447
	13.7089	17.1978			13.7566	19.0524			13.5203	19.3785			13.7437	18.1666			13.6157	20.2662			13.8337	9.87441			12.9745	32.1296
	13.8771	17.2204			13.9237	19.0617			13.687	19.3757			13.9103	18.1685			13.7839	20.2704			14.0003	9.89352			13.1421	32.1098
	14.0443	17.2263			14.0903	19.0576			13.8536	19.3943			14.077	18.1765			13.95	20.2769			14.1664	9.90149			13.3071	32.075
	14.2093	17.2264			14.2564	19.0573			14.0207	19.3955			14.2436	18.1774			14.1166	20.2787			14.3336	9.91417			13.4743	32.0468
	14.3775	17.2308			14.423	19.0617			14.1862	19.3996			14.4102	18.1835			14.2837	20.2779			14.5007	9.9303			13.642	32.0282
	14.5436	17.2338			14.5902	19.0674			14.3534	19.4017			14.5768	18.183			14.4498	20.2776			14.6662	9.94564			13.807	31.9812
	14.7096	17.2339			14.7562	19.0661			14.5205	19.4075			14.7428	18.1853			14.617	20.2807			14.8334	9.95974			13.9746	31.9405
	14.8773	17.2321			14.9234	19.0594			14.6861	19.4014			14.9105	18.1886			14.783	20.2772			15.0011	9.97412			14.1418	31.8946
	15.0434	17.2302			15.0905	19.0654			14.8537	19.4086			15.0771	18.1873			14.9502	20.2739			15.1661	9.98461			14.3078	31.841
	15.2105	17.2293			15.2561	19.0551			15.0209	19.3366			15.2427	18.1861			15.1178	20.2783			15.3332	9.99995			14.475	31.795
	15.3766	17.2245			15.4237	19.0578			15.1864	19.359			15.4103	18.1888			15.2823	20.2742			15.5003	10.0181			14.6416	31.7364
	15.5432	17.2211			15.5909	19.0582			15.3536	19.3731			15.5775	18.1947			15.45	20.2734			15.6664	10.0205			14.8087	31.6836
	15.7109	17.2174			15.7559	19.047			15.5207	19.3752			15.7425	18.1858			15.6177	20.2738			15.8336	10.0369			14.9748	31.6137
	15.8759	17.2104			15.9236	19.0511			15.6868	19.3744			15.9102	18.1803			15.7821	20.2593			15.9996	10.0435			15.1414	31.5518
	16.043	17.2075			16.0896	19.0464			15.8534	19.3791			16.0768	18.1808			15.9498	20.2606			16.1668	10.0617			15.3086	31.488
	16.2112	17.2041			16.2562	19.0106			16.0195	19.3763			16.2434	18.1783			16.117	20.2579			16.3334	10.0636			15.4746	31.4027
	16.3757	17.193			16.4234	18.9865			16.1866	19.3806			16.41	18.1839			16.2825	20.2438			16.5	10.08			15.6407	31.3267
	16.5434	17.1903			16.59	19.0006			16.3532	19.3727			16.5766	18.1818			16.4507	20.2445			16.6671	10.0899			15.8089	31.2442
	16.7105	17.1833			16.7571	19.0048			16.5198	19.3535			16.7437	18.1765			16.6168	20.2415			16.8332	10.0985			15.9739	31.138
	16.8761	17.1708			16.9232	19.0029			16.687	19.357			16.9098	18.1613			16.7834	20.2307			16.9998	10.1038			16.1405	31.0427
	17.0437	17.1671			17.0898	19.0013			16.853	19.3486			17.0764	18.1704			16.9505	20.2247			17.167	10.1098			16.3082	30.939
	17.2103	17.1589			17.2575	18.9992			17.0202	19.3478			17.2441	18.164			17.1166	20.2231			17.333	10.1253			16.4737	30.83
	17.3764	17.1461			17.4225	18.9886			17.1868	19.3387			17.4096	18.1566			17.2837	20.2037			17.5002	10.1335			16.6414	30.7178
	17.5436	17.1379			17.5896	18.9861			17.3528	19.3328			17.5768	18.1564			17.4498	20.1902			17.6668	10.1367			16.8086	30.5928
	17.7096	17.1276			17.7578	18.98			17.52	19.3338			17.7439	18.152			17.6164	20.1894			17.8328	10.1508			16.9746	30.463
	17.8773	17.117			17.9223	18.9704			17.6871	19.3316			17.9095	18.143			17.7841	20.1819			18	10.1575			17.1418	30.3186
	18.0434	17.1052			18.09	18.9647			17.8532	19.3178			18.0771	18.1443			17.9491	20.1714			18.1666	10.1618			17.3084	30.1703
	18.2095	17.0938			18.2571	18.9531			18.0203	19.3083			18.2432	18.144			18.1168	20.077			18.3332	10.1665			17.475	30.0197
	18.3777	17.0883			18.4227	18.9514			18.187	19.2968			18.4093	18.1355			18.2845	20.1084			18.5003	10.1773			17.6411	29.8516
	18.5427	17.0697			18.5903	18.9437			18.353	19.2946			18.577	18.1283			18.4489	20.1133			18.667	10.1796			17.8077	29.6703
	18.7098	17.0624			18.7564	18.9355			18.5196	19.2852			18.7436	18.1269			18.6166	20.1099			18.8336	10.188			17.9748	29.4958
	18.8775	17.0499			18.923	18.9271			18.6868	19.2749			18.9102	18.1149			18.7843	20.1112			19.0002	10.1911			18.1409	29.3009
	19.0425	17.034			19.0902	18.9077			18.8534	19.2716			19.0768	18.1076			18.9493	20.1088			19.1668	10.1993			18.3075	29.0944
	19.2102	17.0301			19.2568	18.8962			19.0195	19.2531			19.2434	18.1048			19.117	20.0979			19.3334	10.2			18.4752	28.8793
	19.3773	17.0252			19.4239	18.8923			19.1871	19.2547			19.4105	18.1002			19.2836	20.0831			19.4995	10.2094			18.6407	28.6624
	19.5423	17.002			19.59	18.8583			19.3537	19.2343			19.5761	18.0919			19.4502	20.074			19.6666	10.2151			18.8078	28.4317
	19.7105	16.987			19.7566	18.8623			19.5193	19.2229			19.7437	18.0864			19.6173	20.0663			19.8337	10.2183			18.975	28.1895
	19.8771	16.9373			19.9243	18.8553			19.687	19.2164			19.9109	18.0763			19.7828	20.0544			19.9998	10.2224			19.1411	27.9367
	20.0432	16.9309			20.0893	18.85			19.8536	19.2091			20.0759	18.0721			19.9505	20.0492			20.1664	10.2279			19.3082	27.6826
	20.2103	16.9195			20.2564	18.8357			20.0202	19.1895			20.243	18.0667			20.1166	20.03			20.3336	10.2288			19.4748	27.41
	20.3764	16.9056			20.4246	18.8311			20.1868	19.1803			20.4112	18.0615			20.2827	20.0181			20.4996	10.2337			19.6414	27.1391
	20.5436	16.8929			20.5891	18.8218			20.3534	19.1684			20.5762	18.0498			20.4509	20.0055			20.6668	10.2459			19.808	26.8538
	20.7102	16.8758			20.7568	18.8122			20.5205	19.154			20.7434	18.0454			20.6164	19.9936			20.8334	10.2474			19.9746	26.5881
	20.8762	16.8636			20.9239	18.7937			20.6861	19.1411			20.91	18.039			20.783	19.9826			21	10.2496			20.1418	26.2934
	21.0439	16.8495			21.0895	18.7808			20.8532	19.1293			21.0766	18.0229			20.9507	19.9665			21.1666	10.2521			20.3078	26.016
	21.21	16.8267			21.2571	18.7769			21.0203	19.1212			21.2437	18.0257			21.1157	19.9532			21.3337	10.26			20.475	25.7378
	21.3761	16.8081			21.4237	18.7633			21.1859	19.1073			21.4103	18.0142			21.2839	19.9394			21.5003	10.2578			20.6416	25.4546
	21.5437	16.7937			21.5903	18.7487			21.3536	19.1019			21.5769	18.004			21.4511	19.9313			21.6664	10.2641			20.8077	25.1698
	21.7098	16.7736			21.757	18.7306			21.5207	19.0846			21.7436	17.9975			21.6161	19.9134			21.8336	10.2653			20.9748	24.8993
[truncated: 4,214 more rows]

## Sheet: Blend DSC
	LLDPE				PP				MBCP				LLDPE + MBCP				PP + MBCP				LLDPE				PP				MBCP						HDPE + MBCP				LLDPE + MBCP				LLDPE
[truncated: 9,271 more rows]
